# Supplementary material for: Neuroinvasive Listeria monocytogenes infection triggers accumulation of brain CD8+ tissue-resident memory T cells in a miR-155-dependent fashion
Source: J Neuroinflammation. 2020 Sep 2;17:259. doi: 10.1186/s12974-020-01929-8 (PMC7466815; doi:10.1186/s12974-020-01929-8)
Supplement: Supplementary file 3 — Additional file 3: Supplemental data file 1. [file 12974_2020_1929_MOESM3_ESM.xlsx]

## Sheet: CD45 Normalized
Probe Name	Annotation	Accession #	NS Probe ID	Class Name	Analyte Type	% Samples above Threshold	Inhib 1 CD45hi_10.RCC	Inhib 2 CD45hi_11.RCC	Inhib 3 CD45hi_12.RCC	Scramble 1 CD45hi_07.RCC	Scramble 2 CD45hi_08.RCC	Scramble 3 CD45hi_09.RCC
								miR-55 Inhibitor			LNA Scramble		t-test
Abcb10		NM_019552.2	NM_019552.2:1090	Endogenous	mRNA	100	19.68	10.69	23.23	23.31	15.77	16.26	0.90273
Abcb1a		NM_011076.1	NM_011076.1:2600	Endogenous	mRNA	100	124.62	180.62	223.78	215.94	226.02	283.43	0.139627
Abcf1		NM_013854.1	NM_013854.1:875	Endogenous	mRNA	100	242.68	212.7	214	187.11	215.51	195.15	0.138588
Abl1		NM_009594.3	NM_009594.3:4216	Endogenous	mRNA	100	26.24	85.56	67.26	53.99	77.09	50.65	0.965622
Adal		NM_029475.1	NM_029475.1:1202	Endogenous	mRNA	100	45.91	35.65	37.91	39.88	57.82	45.07	0.276709
Ahr		NM_013464.4	NM_013464.4:1327	Endogenous	mRNA	100	52.47	46.34	72.15	39.26	40.3	31.13	0.0729004
Aicda		NM_009645.2	NM_009645.2:552	Endogenous	mRNA	100	13.12	13.07	6.11	4.91	17.52	1.86	0.642654
Aire		NM_009646.1	NM_009646.1:656	Endogenous	mRNA	100	45.91	17.82	4.89	8.59	29.79	10.69	0.662706
App		NM_007471.2	NM_007471.2:511	Endogenous	mRNA	100	150.85	228.15	297.15	174.23	150.68	118.48	0.161491
Arhgdib		NM_007486.4	NM_007486.4:280	Endogenous	mRNA	100	6073.44	6240.88	7443.55	7405.86	6505.52	8443.92	0.287903
Atg16l1		NM_029846.3	NM_029846.3:1250	Endogenous	mRNA	100	249.23	174.68	196.88	182.82	215.51	193.76	0.71164
Atm		NM_007499.1	NM_007499.1:7840	Endogenous	mRNA	100	65.59	52.28	78.26	52.15	59.57	55.29	0.281415
B2m		NM_009735.3	NM_009735.3:177	Endogenous	mRNA	100	19499.3	21058.8	19946.1	28268.3	23760.1	29422.9	0.0174898
Batf		NM_016767.2	NM_016767.2:750	Endogenous	mRNA	100	144.29	136.65	152.86	209.81	154.18	230.93	0.0830596
Batf3		NM_030060.2	NM_030060.2:345	Endogenous	mRNA	100	39.35	22.58	28.13	18.4	24.53	10.22	0.128804
Bax		NM_007527.3	NM_007527.3:735	Endogenous	mRNA	100	131.18	172.3	193.21	201.83	183.97	194.68	0.214428
Bcap31		NM_012060.4	NM_012060.4:65	Endogenous	mRNA	100	557.5	533.54	560.07	645.99	634.26	698.82	0.00714927
Bcl2		NM_009741.3	NM_009741.3:1844	Endogenous	mRNA	100	111.5	128.34	162.64	125.76	185.72	149.15	0.447537
Bcl3		NM_033601.3	NM_033601.3:1620	Endogenous	mRNA	100	59.03	43.97	58.7	49.69	54.31	54.36	0.84099
Bcl6		NM_009744.3	NM_009744.3:185	Endogenous	mRNA	100	78.71	54.66	67.26	58.28	73.59	51.58	0.579982
Bid		NM_007544.3	NM_007544.3:1307	Endogenous	mRNA	100	150.85	108.13	128.4	96.93	87.6	87.35	0.0390321
Blnk		NM_008528.4	NM_008528.4:1546	Endogenous	mRNA	100	373.85	112.89	110.06	54.6	70.08	42.28	0.17816
Bst1		NM_009763.3	NM_009763.3:542	Endogenous	mRNA	100	85.26	77.24	112.5	56.44	38.55	32.06	0.0188406
Bst2		NM_198095.2	NM_198095.2:468	Endogenous	mRNA	100	360.73	469.37	492.81	652.12	487.08	735.99	0.0926412
Btk		NM_013482.2	NM_013482.2:2255	Endogenous	mRNA	100	288.59	93.87	113.73	60.12	71.84	42.28	0.160879
Btla		NM_177584.3	NM_177584.3:2050	Endogenous	mRNA	100	793.61	323.21	370.53	330.05	336.4	277.39	0.2956
Btnl1		NM_001111094.1	NM_001111094.1:1740	Endogenous	mRNA	100	52.47	13.07	13.45	8.59	38.55	10.22	0.680975
Btnl2		NM_079835.2	NM_079835.2:300	Endogenous	mRNA	100	6.56	16.64	13.45	7.98	24.53	7.9	0.85153
C1qa		NM_007572.2	NM_007572.2:566	Endogenous	mRNA	100	282.03	861.51	745.94	601.82	254.05	249.51	0.285248
C1qb		NM_009777.2	NM_009777.2:865	Endogenous	mRNA	100	524.7	1221.56	856	869.29	339.91	342.91	0.26053
C1qbp		NM_007573.2	NM_007573.2:630	Endogenous	mRNA	100	268.91	234.09	218.89	309.8	233.03	294.12	0.238483
C1ra		NM_023143.3	NM_023143.3:1923	Endogenous	mRNA	100	6.56	9.51	12.23	12.88	22.78	7.9	0.337236
C1s		NM_144938.2	NM_144938.2:2490	Endogenous	mRNA	100	6.56	11.88	8.56	12.27	10.51	3.72	0.958818
C2		NM_013484.2	NM_013484.2:2359	Endogenous	mRNA	100	26.24	8.32	19.57	14.11	15.77	9.29	0.421896
C3		NM_009778.2	NM_009778.2:285	Endogenous	mRNA	100	150.85	196.07	212.78	89.57	73.59	64.59	0.00511139
C4a		NM_011413.2	NM_011413.2:56	Endogenous	mRNA	100	32.79	73.67	52.58	56.44	26.28	20.91	0.317174
C4bp		NM_007576.3	NM_007576.3:580	Endogenous	mRNA	100	26.24	8.32	11.01	12.27	8.76	6.5	0.360343
C6		NM_016704.2	NM_016704.2:170	Endogenous	mRNA	100	6.56	17.82	18.34	12.88	24.53	2.79	0.914674
C7		XM_356827.6	XM_356827.6:215	Endogenous	mRNA	100	32.79	10.69	14.67	9.2	26.28	5.11	0.567078
C8a		NM_146148.1	NM_146148.1:1350	Endogenous	mRNA	100	13.12	10.69	3.67	6.13	17.52	4.18	0.982617
C8b		NM_133882.2	NM_133882.2:1200	Endogenous	mRNA	100	52.47	9.51	18.34	11.04	26.28	7.9	0.458483
C8g		NM_027062.1	NM_027062.1:770	Endogenous	mRNA	100	19.68	19.01	11.01	12.88	31.54	6.97	0.946648
C9		NM_013485.1	NM_013485.1:226	Endogenous	mRNA	100	26.24	19.01	11.01	4.91	28.03	2.79	0.498397
Camp		NM_009921.2	NM_009921.2:355	Endogenous	mRNA	100	1128.11	797.34	1156.83	106.74	17.52	69.23	0.0012357
Card9		NM_001037747.1	NM_001037747.1:1227	Endogenous	mRNA	100	65.59	86.74	123.51	64.41	61.32	40.42	0.119631
Casp1		NM_009807.2	NM_009807.2:259	Endogenous	mRNA	100	347.62	393.32	414.55	466.85	325.89	500.42	0.465879
Casp2		NM_007610.1	NM_007610.1:2770	Endogenous	mRNA	100	78.71	76.05	77.04	67.48	63.08	81.78	0.318495
Casp3		NM_009810.2	NM_009810.2:630	Endogenous	mRNA	100	203.32	171.11	210.33	252.14	166.45	239.75	0.450199
Casp8		NM_009812.2	NM_009812.2:1463	Endogenous	mRNA	100	321.38	447.98	423.11	412.25	413.49	419.11	0.675896
Ccbp2		NM_021609.3	NM_021609.3:1765	Endogenous	mRNA	100	6.56	10.69	9.78	9.82	22.78	3.72	0.619219
Ccl11		NM_011330.3	NM_011330.3:430	Endogenous	mRNA	100	13.12	13.07	6.11	10.43	24.53	4.65	0.720562
Ccl12		NM_011331.2	NM_011331.2:56	Endogenous	mRNA	100	59.03	161.61	127.18	111.04	52.56	79.45	0.369354
Ccl19		NM_011888.2	NM_011888.2:465	Endogenous	mRNA	100	19.68	16.64	11.01	3.07	17.52	6.04	0.246364
Ccl2		NM_011333.3	NM_011333.3:415	Endogenous	mRNA	100	72.15	169.93	145.52	146.62	91.11	67.37	0.505225
Ccl20		NM_016960.1	NM_016960.1:120	Endogenous	mRNA	100	32.79	21.39	8.56	10.43	29.79	7.43	0.638251
Ccl22		NM_009137.2	NM_009137.2:1096	Endogenous	mRNA	100	163.97	179.43	196.88	246.62	63.08	188.64	0.811871
Ccl24		NM_019577.4	NM_019577.4:335	Endogenous	mRNA	100	32.79	13.07	11.01	11.04	17.52	6.5	0.395379
Ccl25		NM_009138.3	NM_009138.3:626	Endogenous	mRNA	100	6.56	20.2	20.79	15.34	29.79	11.62	0.693384
Ccl26		NM_001013412.2	NM_001013412.2:140	Endogenous	mRNA	100	6.56	8.32	3.67	7.98	19.27	1.86	0.541197
Ccl3		NM_011337.1	NM_011337.1:60	Endogenous	mRNA	100	819.85	951.82	1170.28	801.2	995.19	804.76	0.399591
Ccl4		NM_013652.1	NM_013652.1:140	Endogenous	mRNA	100	327.94	380.25	568.63	446	497.59	597.99	0.36097
Ccl5		NM_013653.1	NM_013653.1:165	Endogenous	mRNA	100	13078.2	11646.4	18932.3	17825.7	17873.1	24506.6	0.154308
Ccl6		NM_009139.2	NM_009139.2:825	Endogenous	mRNA	100	118.06	133.09	123.51	59.51	75.34	51.11	0.00166465
Ccl7		NM_013654.2	NM_013654.2:215	Endogenous	mRNA	100	19.68	16.64	8.56	11.04	7.01	7.9	0.148912
Ccl8		NM_021443.2	NM_021443.2:150	Endogenous	mRNA	100	6.56	19.01	18.34	7.98	12.26	5.11	0.245123
Ccl9		NM_011338.2	NM_011338.2:1125	Endogenous	mRNA	100	432.88	506.21	719.04	316.55	367.94	307.59	0.0648607
Ccr10		NM_007721.4	NM_007721.4:1480	Endogenous	mRNA	100	39.35	20.2	25.68	14.11	31.54	8.36	0.311889
Ccr2		NM_009915.2	NM_009915.2:2965	Endogenous	mRNA	100	1751.2	1829.96	2500.75	2658.8	2221.65	2840.81	0.143147
Ccr3		NM_009914.4	NM_009914.4:2290	Endogenous	mRNA	100	19.68	16.64	12.23	9.2	8.76	6.04	0.0262559
Ccr4		NM_009916.2	NM_009916.2:1670	Endogenous	mRNA	100	13.12	14.26	9.78	17.18	42.05	16.26	0.209558
Ccr5		NM_009917.5	NM_009917.5:1340	Endogenous	mRNA	100	327.94	465.81	564.96	565.01	487.08	609.14	0.262762
Ccr6		NM_001190333.1	NM_001190333.1:660	Endogenous	mRNA	100	255.79	29.71	33.02	22.7	33.29	19.98	0.341275
Ccr7		NM_007719.2	NM_007719.2:755	Endogenous	mRNA	100	826.41	284	265.36	304.28	245.29	188.64	0.31921
Ccr8		NM_007720.2	NM_007720.2:426	Endogenous	mRNA	100	32.79	9.51	19.57	9.2	24.53	5.11	0.44012
Ccr9		NM_009913.6	NM_009913.6:820	Endogenous	mRNA	100	45.91	59.41	39.13	58.89	59.57	52.97	0.227716
Ccrl1		NM_145700.2	NM_145700.2:780	Endogenous	mRNA	100	19.68	13.07	11.01	3.07	15.77	6.5	0.253489
Ccrl2		NM_017466.4	NM_017466.4:655	Endogenous	mRNA	100	104.94	120.02	106.39	116.56	106.88	66.44	0.438546
Cd109		NM_153098.3	NM_153098.3:2720	Endogenous	mRNA	100	13.12	23.77	15.9	14.72	28.03	8.36	0.936601
Cd14		NM_009841.3	NM_009841.3:235	Endogenous	mRNA	100	163.97	217.46	229.9	96.93	89.36	69.23	0.00558574
Cd160		NM_001163496.1	NM_001163496.1:1403	Endogenous	mRNA	100	39.35	40.4	61.14	92.02	84.1	69.23	0.0233088
Cd163		NM_053094.2	NM_053094.2:3225	Endogenous	mRNA	100	13.12	16.64	25.68	6.75	29.79	13.94	0.841822
Cd164		NM_016898.2	NM_016898.2:688	Endogenous	mRNA	100	1331.43	1214.43	1381.83	1474.18	1520.82	1617.88	0.0248174
Cd19		NM_009844.2	NM_009844.2:1697	Endogenous	mRNA	100	1239.61	154.48	227.45	58.28	213.76	90.6	0.300723
Cd1d1		NM_007639.3	NM_007639.3:1340	Endogenous	mRNA	100	347.62	223.4	194.43	231.89	197.99	233.25	0.519711
Cd2		NM_013486.2	NM_013486.2:278	Endogenous	mRNA	100	1967.64	2162.68	2124.11	2750.82	2319.77	3176.75	0.0593904
Cd209g		NM_027343.3	NM_027343.3:644	Endogenous	mRNA	100	26.24	23.77	18.34	15.34	36.79	6.5	0.744872
Cd22		NM_001043317.2	NM_001043317.2:865	Endogenous	mRNA	100	282.03	42.78	40.35	15.34	82.35	26.95	0.387642
Cd226		NM_001039149.1	NM_001039149.1:733	Endogenous	mRNA	100	905.11	1059.95	1090.79	1314.06	1280.78	1528.67	0.0211374
Cd244		NM_018729.2	NM_018729.2:262	Endogenous	mRNA	100	190.2	222.21	342.4	144.78	266.32	152.87	0.353859
Cd247		NM_001113391.2	NM_001113391.2:215	Endogenous	mRNA	100	524.7	717.73	736.16	872.97	804.21	1002.23	0.0587222
Cd24a		NM_009846.2	NM_009846.2:584	Endogenous	mRNA	100	275.47	118.83	166.31	74.84	56.07	49.72	0.0543202
Cd27		NM_001042564.1	NM_001042564.1:730	Endogenous	mRNA	100	262.35	266.18	253.13	366.24	331.15	413.07	0.0103507
Cd274		NM_021893.2	NM_021893.2:515	Endogenous	mRNA	100	262.35	245.98	223.78	253.98	196.23	257.41	0.738157
Cd28		NM_007642.4	NM_007642.4:3304	Endogenous	mRNA	100	98.38	84.37	83.15	85.27	91.11	92.93	0.843707
Cd34		NM_001111059.1	NM_001111059.1:560	Endogenous	mRNA	100	59.03	87.93	85.6	61.35	31.54	30.67	0.0568319
Cd36		NM_007643.3	NM_007643.3:1520	Endogenous	mRNA	100	131.18	87.93	128.4	96.93	138.42	77.6	0.639127
Cd3d		NM_013487.2	NM_013487.2:289	Endogenous	mRNA	100	2026.67	2318.35	2206.04	3936.05	3150.26	4559.52	0.0151265
Cd3e		NM_007648.4	NM_007648.4:380	Endogenous	mRNA	100	1193.7	1535.27	1543.25	1964.34	1844.95	2308.34	0.0270633
Cd3eap		NM_145822.2	NM_145822.2:1858	Endogenous	mRNA	100	19.68	32.08	28.13	21.47	52.56	18.12	0.741509
Cd4		NM_013488.2	NM_013488.2:950	Endogenous	mRNA	100	288.59	417.09	331.39	482.8	362.68	669.08	0.175504
Cd40		NM_011611.2	NM_011611.2:1425	Endogenous	mRNA	100	131.18	54.66	67.26	47.24	42.05	38.57	0.154564
Cd40lg		NM_011616.2	NM_011616.2:600	Endogenous	mRNA	100	262.35	433.72	392.54	604.27	586.95	744.35	0.0170481
Cd44		NM_009851.2	NM_009851.2:3075	Endogenous	mRNA	100	767.38	920.92	936.71	785.25	879.55	897.69	0.762006
Cd46		NM_010778.3	NM_010778.3:115	Endogenous	mRNA	100	39.35	14.26	9.78	9.82	31.54	12.55	0.796398
Cd48		NM_007649.4	NM_007649.4:30	Endogenous	mRNA	100	1324.88	1168.09	1337.81	1378.48	1308.81	1679.68	0.229647
Cd5		NM_007650.3	NM_007650.3:1395	Endogenous	mRNA	100	491.91	695.15	639.56	1028.18	772.67	1128.15	0.0394587
Cd53		NM_007651.3	NM_007651.3:2300	Endogenous	mRNA	100	465.67	320.84	365.64	385.26	360.93	343.37	0.663593
Cd55		NM_010016.2	NM_010016.2:1058	Endogenous	mRNA	100	583.73	162.8	145.52	77.3	206.75	103.61	0.321175
Cd59b		NM_181858.1	NM_181858.1:310	Endogenous	mRNA	100	13.12	9.51	6.11	6.75	14.02	6.97	0.920314
Cd6		NM_001037801.2	NM_001037801.2:1315	Endogenous	mRNA	100	393.53	471.75	437.78	631.27	457.3	668.62	0.0930878
Cd69		NM_001033122.3	NM_001033122.3:91	Endogenous	mRNA	100	583.73	453.93	376.64	441.09	417	560.36	0.986155
Cd7		NM_009854.1	NM_009854.1:234	Endogenous	mRNA	100	203.32	187.75	228.67	211.04	294.35	286.68	0.119955
Cd74		NM_001042605.1	NM_001042605.1:391	Endogenous	mRNA	100	16259.2	8175.42	11836.1	9720.5	6649.19	5693.25	0.146574
Cd79a		NM_007655.3	NM_007655.3:1175	Endogenous	mRNA	100	19.68	10.69	9.78	9.82	26.28	9.29	0.798726
Cd79b		NM_008339.2	NM_008339.2:330	Endogenous	mRNA	100	2006.99	324.4	393.76	111.04	357.43	149.15	0.274277
Cd80		NM_009855.2	NM_009855.2:210	Endogenous	mRNA	100	52.47	87.93	106.39	106.74	36.79	65.98	0.654304
Cd81		NM_133655.2	NM_133655.2:575	Endogenous	mRNA	100	432.88	480.07	483.03	326.37	162.94	164.02	0.0119885
Cd82		NM_001271430.1	NM_001271430.1:186	Endogenous	mRNA	100	872.32	980.34	1051.66	1220.81	1168.65	1370.69	0.0233703
Cd83		NM_009856.2	NM_009856.2:1624	Endogenous	mRNA	100	1541.32	455.11	571.08	476.67	429.26	297.83	0.262091
Cd86		NM_019388.3	NM_019388.3:251	Endogenous	mRNA	100	177.09	204.39	184.65	211.65	143.67	149.61	0.42909
Cd8a		NM_001081110.2	NM_001081110.2:355	Endogenous	mRNA	100	518.14	652.37	723.93	881.56	818.23	916.74	0.022747
Cd8b1		NM_009858.2	NM_009858.2:1075	Endogenous	mRNA	100	275.47	311.33	343.62	407.96	406.49	432.12	0.0078577
Cd9		NM_007657.3	NM_007657.3:620	Endogenous	mRNA	100	419.76	534.73	615.1	402.44	402.98	261.13	0.0854093
Cd96		NM_032465.2	NM_032465.2:34	Endogenous	mRNA	100	85.26	72.49	57.47	84.05	84.1	96.18	0.142649
Cd97		NM_011925.1	NM_011925.1:1975	Endogenous	mRNA	100	773.94	982.71	1125.03	928.8	1040.74	1179.72	0.515395
Cd99		NM_025584.2	NM_025584.2:716	Endogenous	mRNA	100	65.59	96.25	110.06	112.27	94.61	98.04	0.481821
Cdh5		NM_009868.3	NM_009868.3:1615	Endogenous	mRNA	100	13.12	22.58	19.57	17.18	43.8	13.47	0.555539
Cdkn1a		NM_007669.4	NM_007669.4:1670	Endogenous	mRNA	100	78.71	183	179.76	140.49	127.9	117.55	0.623668
Ceacam1		NM_001039185.1	NM_001039185.1:294	Endogenous	mRNA	100	45.91	131.9	97.83	52.76	94.61	48.79	0.41234
Cebpb		NM_009883.3	NM_009883.3:1147	Endogenous	mRNA	100	498.47	821.11	890.24	419	550.16	411.21	0.0984821
Cfb		NM_008198.2	NM_008198.2:1685	Endogenous	mRNA	100	59.03	65.36	57.47	56.44	29.79	26.02	0.0784996
Cfd		NM_013459.1	NM_013459.1:526	Endogenous	mRNA	100	13.12	4.75	3.67	8.59	15.77	6.5	0.490669
Cfh		NM_009888.3	NM_009888.3:807	Endogenous	mRNA	100	137.73	219.83	275.14	130.06	98.12	72.02	0.0626684
Cfi		NM_007686.2	NM_007686.2:421	Endogenous	mRNA	100	26.24	8.32	7.34	1.84	17.52	5.11	0.496761
Cfp		NM_008823.3	NM_008823.3:1107	Endogenous	mRNA	100	170.53	154.48	168.75	147.85	84.1	100.83	0.0531334
Chuk		NM_001162410.1	NM_001162410.1:2240	Endogenous	mRNA	100	308.26	304.2	327.73	339.86	283.84	331.75	0.801419
Ciita		NM_007575.2	NM_007575.2:3988	Endogenous	mRNA	100	373.85	166.36	236.01	192.63	143.67	130.56	0.181468
Cish		NM_009895.3	NM_009895.3:1541	Endogenous	mRNA	100	78.71	64.17	70.93	95.09	122.65	91.07	0.0424604
Clec4a4		NM_001005860.2	NM_001005860.2:722	Endogenous	mRNA	100	13.12	17.82	12.23	9.82	19.27	9.76	0.709944
Clec4e		NM_019948.2	NM_019948.2:685	Endogenous	mRNA	100	85.26	172.3	154.08	53.99	61.32	61.33	0.0422604
Clec5a		NM_001038604.1	NM_001038604.1:605	Endogenous	mRNA	100	52.47	72.49	72.15	56.44	35.04	28.81	0.0743252
Clu		NM_013492.2	NM_013492.2:354	Endogenous	mRNA	100	6.56	10.69	2.45	9.82	17.52	8.83	0.205322
Cmklr1		NM_008153.3	NM_008153.3:445	Endogenous	mRNA	100	104.94	71.3	92.94	62.57	80.6	54.83	0.129529
Cr2		NM_007758.2	NM_007758.2:1650	Endogenous	mRNA	100	216.44	9.51	20.79	9.2	35.04	10.22	0.397417
Cradd		NM_009950.2	NM_009950.2:1470	Endogenous	mRNA	100	39.35	38.03	26.9	38.65	47.31	39.03	0.228135
Crlf2		NM_001164735.1	NM_001164735.1:1225	Endogenous	mRNA	100	393.53	286.38	293.49	344.77	282.09	330.82	0.900787
Csf1		NM_001113530.1	NM_001113530.1:833	Endogenous	mRNA	100	45.91	62.98	33.02	39.26	33.29	27.88	0.210417
Csf1r		NM_001037859.1	NM_001037859.1:3655	Endogenous	mRNA	100	524.7	988.65	945.27	563.17	494.09	319.67	0.0938279
Csf2		NM_009969.4	NM_009969.4:452	Endogenous	mRNA	100	13.12	21.39	28.13	31.9	33.29	26.95	0.107093
Csf2rb		NM_007780.4	NM_007780.4:4185	Endogenous	mRNA	100	72.15	73.67	121.06	71.16	49.06	50.18	0.141526
Csf3r		NM_001252651.1	NM_001252651.1:1294	Endogenous	mRNA	100	183.65	184.18	275.14	71.78	78.84	42.75	0.00978954
Ctla4		NM_009843.3	NM_009843.3:1475	Endogenous	mRNA	100	190.2	245.98	149.19	304.9	164.7	336.86	0.285641
Ctnnb1		NM_007614.2	NM_007614.2:2975	Endogenous	mRNA	100	511.59	432.54	531.94	465.63	520.37	540.84	0.67694
Ctsc		NM_009982.2	NM_009982.2:2225	Endogenous	mRNA	100	347.62	411.15	524.61	482.8	394.22	410.74	0.981276
Ctsg		NM_007800.1	NM_007800.1:785	Endogenous	mRNA	100	19.68	15.45	13.45	4.29	14.02	4.65	0.0808848
Ctss		NM_021281.2	NM_021281.2:740	Endogenous	mRNA	100	2308.69	3286.8	3186.77	2679.66	1745.09	1771.68	0.119793
Cul9		NM_001081335.2	NM_001081335.2:2552	Endogenous	mRNA	100	19.68	19.01	31.79	19.63	19.27	15.8	0.291124
Cx3cl1		NM_009142.3	NM_009142.3:125	Endogenous	mRNA	100	6.56	9.51	8.56	5.52	10.51	3.25	0.48386
Cx3cr1		NM_009987.3	NM_009987.3:2696	Endogenous	mRNA	100	623.08	1182.35	1579.93	729.42	707.85	639.35	0.192767
Cxcl1		NM_008176.1	NM_008176.1:560	Endogenous	mRNA	100	13.12	13.07	6.11	9.2	8.76	4.65	0.304163
Cxcl10		NM_021274.1	NM_021274.1:115	Endogenous	mRNA	100	65.59	137.84	122.29	141.71	127.9	120.81	0.397698
Cxcl11		NM_019494.1	NM_019494.1:345	Endogenous	mRNA	100	26.24	21.39	13.45	11.66	17.52	16.26	0.275562
Cxcl12		NM_021704.3	NM_021704.3:259	Endogenous	mRNA	100	6.56	17.82	4.89	5.52	26.28	5.58	0.752849
Cxcl13		NM_018866.2	NM_018866.2:551	Endogenous	mRNA	100	26.24	4.75	7.34	14.11	17.52	5.58	0.963404
Cxcl15		NM_011339.2	NM_011339.2:419	Endogenous	mRNA	83.33	13.12	3.56	6.11	3.68	12.26	1	0.683116
Cxcl3		NM_203320.2	NM_203320.2:275	Endogenous	mRNA	100	26.24	13.07	8.56	4.91	22.78	5.58	0.570973
Cxcl9		NM_008599.2	NM_008599.2:40	Endogenous	mRNA	100	85.26	95.06	100.27	182.82	64.83	138.93	0.366312
Cxcr1		NM_178241.4	NM_178241.4:860	Endogenous	mRNA	100	13.12	13.07	7.34	6.13	8.76	4.18	0.107674
Cxcr2		NM_009909.3	NM_009909.3:440	Endogenous	mRNA	100	98.38	142.59	149.19	23.93	15.77	6.04	0.00238149
Cxcr3		NM_009910.2	NM_009910.2:605	Endogenous	mRNA	100	721.47	1004.1	796.08	1414.06	1119.59	1525.42	0.0255759
Cxcr4		NM_009911.3	NM_009911.3:704	Endogenous	mRNA	100	1305.2	665.44	617.54	303.67	632.51	408.88	0.161933
Cxcr5		NM_007551.2	NM_007551.2:1648	Endogenous	mRNA	100	157.41	32.08	30.57	13.5	40.3	16.73	0.309613
Cxcr6		NM_030712.4	NM_030712.4:650	Endogenous	mRNA	100	2105.37	3127.57	2621.81	4305.36	3544.48	4926.12	0.0298585
Cybb		NM_007807.2	NM_007807.2:1535	Endogenous	mRNA	100	813.29	794.96	1066.33	480.35	571.18	437.69	0.0146634
Ddx58		NM_172689.3	NM_172689.3:1751	Endogenous	mRNA	100	446	474.13	503.82	587.09	527.38	683.49	0.0617542
Defb1		NM_007843.3	NM_007843.3:157	Endogenous	mRNA	100	32.79	17.82	11.01	9.2	15.77	5.58	0.217904
Defb14		NM_183026.2	NM_183026.2:128	Endogenous	mRNA	100	6.56	15.45	3.67	7.98	14.02	7.9	0.747816
Dpp4		NM_001159543.1	NM_001159543.1:1303	Endogenous	mRNA	100	452.56	362.43	418.22	412.25	324.14	432.12	0.637131
Ebi3		NM_015766.2	NM_015766.2:1015	Endogenous	mRNA	100	131.18	135.46	156.53	117.79	106.88	70.16	0.0595049
Emr1		NM_010130.1	NM_010130.1:995	Endogenous	mRNA	100	91.82	162.8	182.21	101.22	92.86	70.63	0.118549
Entpd1		NM_009848.3	NM_009848.3:170	Endogenous	mRNA	100	223	210.33	280.03	252.14	187.47	195.15	0.42594
Eomes		NM_010136.2	NM_010136.2:2665	Endogenous	mRNA	100	209.88	173.49	182.21	150.3	241.79	168.66	0.959801
Ets1		NM_001038642.1	NM_001038642.1:740	Endogenous	mRNA	100	2912.1	2249.43	2550.88	2576.59	2717.5	3145.62	0.398666
Fadd		NM_010175.5	NM_010175.5:2641	Endogenous	mRNA	100	65.59	22.58	28.13	19.02	36.79	20.44	0.414027
Fas		NM_007987.2	NM_007987.2:95	Endogenous	mRNA	100	59.03	55.85	48.91	53.37	68.33	67.37	0.212299
Fasl		NM_010177.3	NM_010177.3:645	Endogenous	mRNA	100	223	228.15	306.94	309.19	385.46	346.62	0.0541174
Fcamr		NM_001170632.1	NM_001170632.1:542	Endogenous	mRNA	100	26.24	22.58	17.12	12.88	28.03	4.65	0.407188
Fcer1a		NM_010184.1	NM_010184.1:114	Endogenous	mRNA	100	13.12	11.88	8.56	11.04	14.02	5.58	0.747479
Fcer1g		NM_010185.4	NM_010185.4:264	Endogenous	mRNA	100	275.47	333.91	472.02	231.28	355.67	214.2	0.271906
Fcgr1		NM_010186.5	NM_010186.5:185	Endogenous	mRNA	100	124.62	110.51	151.63	119.63	49.06	66.44	0.107223
Fcgr2b		NM_001077189.1	NM_001077189.1:1225	Endogenous	mRNA	100	892	756.94	1013.75	565.62	590.46	399.59	0.0179897
Fcgr3		NM_010188.5	NM_010188.5:1175	Endogenous	mRNA	100	170.53	204.39	299.6	159.5	117.39	94.79	0.0789035
Fcgr4		NM_144559.1	NM_144559.1:608	Endogenous	mRNA	100	216.44	398.08	343.62	214.1	317.13	208.16	0.320821
Fcgrt		NM_010189.3	NM_010189.3:750	Endogenous	mRNA	100	170.53	124.77	140.63	118.4	105.13	105.47	0.0649153
Fkbp5		NM_010220.3	NM_010220.3:2125	Endogenous	mRNA	100	98.38	106.95	59.92	91.41	129.65	97.11	0.399735
Fn1		NM_010233.1	NM_010233.1:2627	Endogenous	mRNA	100	157.41	161.61	244.57	49.08	96.37	72.95	0.0217
Folr4		NM_022888.2	NM_022888.2:245	Endogenous	mRNA	100	19.68	35.65	41.58	39.88	45.55	38.57	0.259685
Foxp3		NM_054039.1	NM_054039.1:150	Endogenous	mRNA	100	19.68	24.95	14.67	17.18	21.03	8.36	0.425063
Frmpd4		NM_001033330.2	NM_001033330.2:4690	Endogenous	mRNA	100	13.12	17.82	4.89	6.13	14.02	4.18	0.471806
Fyn		NM_008054.2	NM_008054.2:1030	Endogenous	mRNA	100	1429.82	1346.33	1548.14	1716.5	1580.39	1963.11	0.0691029
Gata3		NM_008091.3	NM_008091.3:1943	Endogenous	mRNA	100	196.76	158.04	201.77	197.54	220.76	250.44	0.144032
Gfi1		NM_010278.2	NM_010278.2:1875	Endogenous	mRNA	100	39.35	35.65	46.47	46.01	45.55	55.29	0.132548
Gm10499		XM_003086920.1	XM_003086920.1:898	Endogenous	mRNA	100	26.24	51.1	86.82	34.97	29.79	27.88	0.249454
Gp1bb		NM_010327.2	NM_010327.2:1555	Endogenous	mRNA	100	6.56	17.82	8.56	10.43	26.28	4.65	0.721529
Gpi1		NM_008155.3	NM_008155.3:2675	Endogenous	mRNA	100	6.56	15.45	28.13	19.02	29.79	23.7	0.346327
Gpr183		NM_183031.2	NM_183031.2:238	Endogenous	mRNA	100	301.7	243.6	226.23	242.94	294.35	300.16	0.493293
Gpr44		NM_009962.2	NM_009962.2:270	Endogenous	mRNA	100	13.12	17.82	9.78	11.66	17.52	11.15	0.968568
Gzma		NM_010370.2	NM_010370.2:188	Endogenous	mRNA	100	2885.87	2182.88	5669.18	2815.85	3851.1	4344.86	0.94084
Gzmb		NM_013542.2	NM_013542.2:1020	Endogenous	mRNA	100	334.5	374.31	573.52	490.78	441.53	703.93	0.341256
H2-Aa		NM_010378.2	NM_010378.2:450	Endogenous	mRNA	100	11779.6	7060.8	9287.62	8088.05	5002.23	4106.03	0.11582
H2-Ab1		NM_207105.2	NM_207105.2:164	Endogenous	mRNA	100	7313.05	4478.65	6396.78	5436	2971.55	2923.52	0.124112
H2-DMa		NM_010386.3	NM_010386.3:530	Endogenous	mRNA	100	662.44	472.94	628.55	542.31	303.11	315.49	0.107499
H2-DMb2		NM_010388.4	NM_010388.4:195	Endogenous	mRNA	100	1646.26	386.19	529.5	314.71	346.91	220.7	0.234271
H2-Ea-ps		NM_010381.2	NM_010381.2:735	Endogenous	mRNA	100	13.12	8.32	9.78	9.2	5.26	2.79	0.118096
H2-Eb1		NM_010382.2	NM_010382.2:935	Endogenous	mRNA	100	2223.43	1563.79	2045.84	1693.19	1003.95	864.7	0.0791475
H2-K1		NM_001001892.2	NM_001001892.2:1370	Endogenous	mRNA	100	1908.61	1673.11	1689.99	2390.1	1934.31	2864.51	0.0838406
H2-Ob		NM_010389.3	NM_010389.3:1205	Endogenous	mRNA	100	688.67	179.43	191.99	112.88	187.47	91.07	0.260523
H2-Q10		NM_010391.4	NM_010391.4:890	Endogenous	mRNA	100	249.23	248.35	359.52	276.68	308.37	453.95	0.409529
H60a		NM_010400.2	NM_010400.2:2020	Endogenous	mRNA	100	13.12	11.88	8.56	10.43	19.27	6.04	0.868625
Hamp		NM_032541.1	NM_032541.1:202	Endogenous	mRNA	100	6.56	10.69	7.34	7.36	15.77	6.97	0.589736
Hc		NM_010406.1	NM_010406.1:1065	Endogenous	mRNA	100	26.24	26.14	13.45	12.27	26.28	3.25	0.369729
Hcst		NM_011827.3	NM_011827.3:166	Endogenous	mRNA	100	216.44	338.66	295.93	387.1	362.68	442.34	0.0568428
Hfe		NM_010424.4	NM_010424.4:1505	Endogenous	mRNA	100	144.29	202.01	190.77	105.52	171.71	97.11	0.139522
Hif1a		NM_010431.1	NM_010431.1:2335	Endogenous	mRNA	100	262.35	337.47	333.84	388.94	259.31	430.72	0.444101
Hlx		NM_008250.2	NM_008250.2:1825	Endogenous	mRNA	100	26.24	34.46	35.46	25.77	35.04	16.26	0.359842
Icam1		NM_010493.2	NM_010493.2:2195	Endogenous	mRNA	100	177.09	184.18	211.55	176.07	212	184	0.987614
Icam2		NM_010494.1	NM_010494.1:375	Endogenous	mRNA	100	386.97	187.75	214	199.99	261.06	227.67	0.634789
Icam4		NM_023892.2	NM_023892.2:540	Endogenous	mRNA	100	6.56	22.58	19.57	12.88	36.79	9.29	0.748177
Icam5		NM_008319.2	NM_008319.2:1867	Endogenous	mRNA	100	6.56	9.51	4.89	9.2	19.27	6.04	0.343906
Icos		NM_017480.1	NM_017480.1:142	Endogenous	mRNA	100	682.11	1146.7	860.89	1417.13	1168.65	1901.31	0.0778671
Icosl		NM_015790.3	NM_015790.3:349	Endogenous	mRNA	100	327.94	139.03	144.3	158.89	129.65	110.58	0.329034
Ifi204		NM_008329.2	NM_008329.2:1296	Endogenous	mRNA	100	45.91	99.82	124.73	114.11	77.09	85.03	0.94424
Ifi35		NM_027320.4	NM_027320.4:820	Endogenous	mRNA	100	459.12	383.82	418.22	458.27	383.71	516.68	0.503017
Ifih1		NM_027835.2	NM_027835.2:1997	Endogenous	mRNA	100	216.44	236.47	238.46	283.43	268.07	322.46	0.0260951
Ifit2		NM_008332.2	NM_008332.2:230	Endogenous	mRNA	100	98.38	162.8	173.65	236.8	178.71	258.34	0.0757005
Ifitm1		NM_001112715.1	NM_001112715.1:412	Endogenous	mRNA	100	91.82	223.4	233.57	103.68	59.57	101.29	0.118744
Ifna1		NM_010502.2	NM_010502.2:354	Endogenous	mRNA	100	6.56	21.39	9.78	7.98	10.51	6.97	0.42648
Ifna2		NM_010503.2	NM_010503.2:89	Endogenous	mRNA	100	6.56	13.07	9.78	4.91	24.53	4.65	0.830939
Ifnar1		NM_010508.1	NM_010508.1:1195	Endogenous	mRNA	100	439.44	464.62	506.26	523.29	474.82	518.54	0.226949
Ifnar2		NM_001110498.1	NM_001110498.1:725	Endogenous	mRNA	100	255.79	298.26	309.38	361.95	301.36	288.54	0.350557
Ifnb1		NM_010510.1	NM_010510.1:335	Endogenous	mRNA	100	13.12	11.88	17.12	9.2	14.02	8.83	0.218378
Ifng		NM_008337.1	NM_008337.1:95	Endogenous	mRNA	100	406.64	408.77	506.26	560.72	511.61	667.69	0.0693837
Ifngr1		NM_010511.2	NM_010511.2:985	Endogenous	mRNA	100	2105.37	2131.79	2431.04	2493.16	2710.49	3061.05	0.0529778
Ifngr2		NM_008338.3	NM_008338.3:797	Endogenous	mRNA	100	196.76	166.36	189.54	108.58	112.13	73.88	0.00487755
Igf2r		NM_010515.1	NM_010515.1:2585	Endogenous	mRNA	100	91.82	79.62	96.61	109.2	108.63	127.78	0.0328067
Ikbkap		NM_026079.3	NM_026079.3:38	Endogenous	mRNA	100	111.5	87.93	64.81	93.86	89.36	72.48	0.85842
Ikbkb		NM_010546.2	NM_010546.2:4280	Endogenous	mRNA	100	223	153.29	152.86	191.4	155.94	177.49	0.957657
Ikbke		NM_019777.3	NM_019777.3:2495	Endogenous	mRNA	100	177.09	284	223.78	286.49	308.37	327.57	0.0752239
Ikbkg		NM_178590.2	NM_178590.2:525	Endogenous	mRNA	100	91.82	55.85	69.7	68.71	52.56	84.1	0.78751
Ikzf1		NM_001025597.1	NM_001025597.1:4420	Endogenous	mRNA	100	478.79	424.22	550.29	504.89	534.39	545.95	0.317024
Ikzf2		NM_011770.4	NM_011770.4:7230	Endogenous	mRNA	100	157.41	92.69	94.16	118.4	171.71	114.3	0.516789
Ikzf3		NM_011771.1	NM_011771.1:675	Endogenous	mRNA	100	564.06	361.24	442.68	422.68	499.35	459.99	0.944303
Ikzf4		NM_011772.2	NM_011772.2:2057	Endogenous	mRNA	100	26.24	26.14	15.9	17.18	35.04	10.69	0.834881
Il10		NM_010548.1	NM_010548.1:985	Endogenous	mRNA	100	26.24	30.9	11.01	8.59	21.03	7.43	0.234765
Il10ra		NM_008348.2	NM_008348.2:75	Endogenous	mRNA	100	347.62	373.12	423.11	326.37	395.97	285.75	0.31131
Il10rb		NM_008349.5	NM_008349.5:465	Endogenous	mRNA	100	439.44	458.68	569.85	542.92	609.73	582.66	0.118988
Il11ra1		NM_010549.3	NM_010549.3:22	Endogenous	mRNA	100	6.56	4.75	2.45	4.29	5.26	8.36	0.463669
Il12a		NM_008351.1	NM_008351.1:355	Endogenous	mRNA	100	85.26	34.46	35.46	15.34	45.55	14.4	0.246692
Il12b		NM_008352.1	NM_008352.1:1045	Endogenous	mRNA	100	52.47	64.17	36.69	29.45	33.29	17.19	0.058573
Il12rb1		NM_008353.2	NM_008353.2:1757	Endogenous	mRNA	100	39.35	97.44	79.49	106.74	94.61	135.21	0.128433
Il12rb2		NM_008354.3	NM_008354.3:1395	Endogenous	mRNA	100	150.85	150.91	156.53	217.17	161.19	227.67	0.0762532
Il13		NM_008355.2	NM_008355.2:425	Endogenous	mRNA	100	45.91	33.27	23.23	15.34	24.53	10.22	0.0885501
Il13ra1		NM_133990.4	NM_133990.4:845	Endogenous	mRNA	100	131.18	257.86	267.81	142.94	157.69	109.19	0.149697
Il15		NM_008357.2	NM_008357.2:854	Endogenous	mRNA	100	6.56	15.45	20.79	11.66	21.03	10.22	0.994868
Il15ra		NM_008358.2	NM_008358.2:800	Endogenous	mRNA	100	26.24	38.03	37.91	47.85	33.29	41.35	0.304061
Il16		NM_010551.3	NM_010551.3:3095	Endogenous	mRNA	100	511.59	484.82	472.02	461.33	530.88	561.29	0.422913
Il17a		NM_010552.3	NM_010552.3:205	Endogenous	mRNA	100	45.91	35.65	39.13	36.81	52.56	35.78	0.822548
Il17b		NM_019508.1	NM_019508.1:346	Endogenous	mRNA	100	19.68	11.88	13.45	9.2	14.02	6.5	0.191035
Il17f		NM_145856.2	NM_145856.2:625	Endogenous	mRNA	100	19.68	4.75	7.34	9.2	22.78	4.18	0.849212
Il17ra		NM_008359.1	NM_008359.1:312	Endogenous	mRNA	100	511.59	582.26	621.21	402.44	539.64	466.03	0.115285
Il17rb		NM_019583.3	NM_019583.3:285	Endogenous	mRNA	100	26.24	11.88	14.67	7.98	35.04	10.69	0.9762
Il17re		NM_001034029.1	NM_001034029.1:130	Endogenous	mRNA	100	19.68	19.01	14.67	11.66	36.79	13.01	0.761551
Il18		NM_008360.1	NM_008360.1:270	Endogenous	mRNA	100	32.79	23.77	33.02	12.88	17.52	16.73	0.0136554
Il18r1		NM_001161842.1	NM_001161842.1:620	Endogenous	mRNA	100	1403.58	1620.82	1831.84	2022.01	2009.65	2369.67	0.0394138
Il18rap		NM_010553.2	NM_010553.2:2055	Endogenous	mRNA	100	478.79	483.63	900.02	647.22	650.03	791.75	0.63571
Il19		NM_001009940.1	NM_001009940.1:464	Endogenous	mRNA	100	13.12	15.45	7.34	13.5	12.26	2.79	0.586505
Il1a		NM_010554.4	NM_010554.4:225	Endogenous	mRNA	100	85.26	71.3	68.48	60.12	36.79	26.48	0.0391835
Il1b		NM_008361.3	NM_008361.3:1120	Endogenous	mRNA	100	505.03	930.43	1129.92	490.78	278.58	262.52	0.0615714
Il1r1		NM_001123382.1	NM_001123382.1:820	Endogenous	mRNA	100	52.47	23.77	25.68	40.49	64.83	39.03	0.320549
Il1r2		NM_010555.4	NM_010555.4:1077	Endogenous	mRNA	100	91.82	135.46	128.4	54.6	29.79	16.26	0.00842138
Il1rap		NM_134103.2	NM_134103.2:945	Endogenous	mRNA	100	72.15	55.85	94.16	63.19	99.87	67.37	0.871971
Il1rl1		NM_001025602.2	NM_001025602.2:815	Endogenous	mRNA	100	98.38	66.54	90.49	58.28	120.89	52.04	0.753462
Il1rl2		NM_133193.3	NM_133193.3:860	Endogenous	mRNA	100	32.79	42.78	40.35	53.37	63.08	40.42	0.131664
Il1rn		NM_031167.5	NM_031167.5:224	Endogenous	mRNA	100	26.24	55.85	68.48	63.19	33.29	30.67	0.656875
Il2		NM_008366.2	NM_008366.2:485	Endogenous	mRNA	100	45.91	30.9	28.13	36.81	64.83	55.29	0.155155
Il20		NM_021380.1	NM_021380.1:375	Endogenous	mRNA	100	26.24	17.82	11.01	4.91	19.27	6.04	0.263714
Il21		NM_021782.2	NM_021782.2:1762	Endogenous	mRNA	100	13.12	13.07	14.67	23.93	10.51	23.7	0.266701
Il21r		NM_021887.1	NM_021887.1:619	Endogenous	mRNA	100	131.18	116.45	116.17	137.42	106.88	164.48	0.436496
Il22		NM_016971.1	NM_016971.1:477	Endogenous	mRNA	100	6.56	8.32	4.89	8.59	22.78	5.11	0.368016
Il22ra2		NM_178258.5	NM_178258.5:20	Endogenous	mRNA	100	26.24	17.82	11.01	8.59	28.03	3.25	0.592511
Il23a		NM_031252.1	NM_031252.1:360	Endogenous	mRNA	100	6.56	8.32	3.67	6.13	10.51	4.65	0.701978
Il23r		NM_144548.1	NM_144548.1:690	Endogenous	mRNA	100	131.18	62.98	75.82	76.68	164.7	55.29	0.832756
Il25		NM_080729.2	NM_080729.2:649	Endogenous	mRNA	100	19.68	13.07	11.01	5.52	29.79	6.5	0.941702
Il27		NM_145636.1	NM_145636.1:175	Endogenous	mRNA	100	39.35	22.58	15.9	12.27	14.02	7.43	0.112401
Il27ra		NM_016671.3	NM_016671.3:2320	Endogenous	mRNA	100	400.09	544.24	458.57	571.14	607.98	663.97	0.0421305
Il28a		NM_001024673.2	NM_001024673.2:72	Endogenous	mRNA	100	13.12	9.51	9.78	9.2	22.78	5.58	0.7649
Il2ra		NM_008367.2	NM_008367.2:325	Endogenous	mRNA	100	131.18	199.63	157.75	225.76	226.02	207.23	0.052872
Il2rb		NM_008368.3	NM_008368.3:2365	Endogenous	mRNA	100	1449.49	1395.05	1526.13	1648.41	1944.82	2025.37	0.0261776
Il2rg		NM_013563.3	NM_013563.3:1226	Endogenous	mRNA	100	773.94	644.05	608.98	797.52	793.7	972.03	0.0818299
Il3		NM_010556.4	NM_010556.4:155	Endogenous	mRNA	100	6.56	10.69	8.56	5.52	21.03	4.18	0.781831
Il33		NM_133775.1	NM_133775.1:1011	Endogenous	mRNA	100	19.68	14.26	8.56	9.82	17.52	2.79	0.482278
Il4		NM_021283.1	NM_021283.1:345	Endogenous	mRNA	100	6.56	11.88	15.9	6.75	10.51	5.58	0.282133
Il4ra		NM_001008700.3	NM_001008700.3:670	Endogenous	mRNA	100	596.85	369.56	417	415.32	409.99	406.56	0.506279
Il5		NM_010558.1	NM_010558.1:177	Endogenous	mRNA	100	6.56	13.07	2.45	6.13	19.27	3.25	0.725799
Il6		NM_031168.1	NM_031168.1:40	Endogenous	mRNA	100	26.24	17.82	19.57	17.79	29.79	10.69	0.785384
Il6ra		NM_010559.2	NM_010559.2:2825	Endogenous	mRNA	100	209.88	235.28	276.37	125.76	187.47	102.69	0.033013
Il6st		NM_010560.2	NM_010560.2:2325	Endogenous	mRNA	100	72.15	53.47	64.81	57.05	56.07	46	0.182569
Il7		NM_008371.2	NM_008371.2:1055	Endogenous	mRNA	100	26.24	15.45	2.45	10.43	40.3	6.97	0.738311
Il7r		NM_008372.3	NM_008372.3:1020	Endogenous	mRNA	100	695.23	751	591.86	875.43	858.53	1070.53	0.0362984
Il9		NM_008373.1	NM_008373.1:39	Endogenous	mRNA	100	26.24	22.58	17.12	9.82	19.27	6.5	0.0953798
Ilf3		NM_010561.2	NM_010561.2:1902	Endogenous	mRNA	100	144.29	96.25	103.94	100	131.41	98.5	0.804437
Irak1		NM_008363.2	NM_008363.2:951	Endogenous	mRNA	100	124.62	102.19	118.62	106.13	133.16	135.21	0.447676
Irak2		NM_001113553.1	NM_001113553.1:485	Endogenous	mRNA	100	203.32	226.96	277.59	229.44	220.76	201.65	0.469456
Irak3		NM_028679.3	NM_028679.3:921	Endogenous	mRNA	100	98.38	79.62	77.04	33.13	85.85	36.24	0.144081
Irak4		NM_029926.5	NM_029926.5:250	Endogenous	mRNA	100	288.59	267.36	332.62	296.31	283.84	303.41	0.937626
Irf1		NM_008390.1	NM_008390.1:365	Endogenous	mRNA	100	1023.17	1025.49	1235.09	1305.47	1175.65	1480.81	0.115888
Irf3		NM_016849.3	NM_016849.3:1527	Endogenous	mRNA	100	32.79	32.08	14.67	28.22	24.53	14.87	0.607439
Irf4		NM_013674.1	NM_013674.1:1878	Endogenous	mRNA	100	275.47	78.43	67.26	82.21	117.39	75.74	0.519124
Irf5		NM_012057.3	NM_012057.3:1826	Endogenous	mRNA	100	354.17	300.64	369.3	288.33	245.29	198.87	0.0428355
Irf7		NM_016850.2	NM_016850.2:705	Endogenous	mRNA	100	124.62	222.21	211.55	256.43	201.49	323.39	0.188106
Irf8		NM_008320.3	NM_008320.3:2274	Endogenous	mRNA	100	432.88	319.65	330.17	289.56	264.57	226.74	0.067778
Irgm1		NM_008326.1	NM_008326.1:27	Endogenous	mRNA	100	577.17	765.26	720.26	961.93	704.34	1045.91	0.138855
Itga2b		NM_010575.2	NM_010575.2:461	Endogenous	mRNA	100	26.24	19.01	9.78	9.2	21.03	13.94	0.57106
Itga4		NM_010576.3	NM_010576.3:6600	Endogenous	mRNA	100	1810.23	1932.15	2367.46	2066.79	2191.87	2325.99	0.44036
Itga5		NM_010577.3	NM_010577.3:2446	Endogenous	mRNA	100	19.68	27.33	31.79	19.02	22.78	17.66	0.169641
Itga6		NM_008397.3	NM_008397.3:910	Endogenous	mRNA	100	295.15	230.53	204.22	241.1	196.23	210.02	0.412313
Itgal		NM_008400.2	NM_008400.2:950	Endogenous	mRNA	100	2197.19	2510.85	3190.44	2993.14	3101.21	3705.51	0.159692
Itgam		NM_001082960.1	NM_001082960.1:3025	Endogenous	mRNA	100	321.38	375.5	441.45	198.15	196.23	161.23	0.00613694
Itgax		NM_021334.2	NM_021334.2:3773	Endogenous	mRNA	100	367.29	458.68	569.85	555.19	515.12	538.52	0.300143
Itgb1		NM_010578.1	NM_010578.1:1855	Endogenous	mRNA	100	3181.01	3986.7	4188.29	4686.94	4760.44	5422.82	0.0387757
Itgb2		NM_008404.4	NM_008404.4:2542	Endogenous	mRNA	100	1193.7	1338.01	1671.65	1369.27	1455.99	1642.51	0.61716
Itln1		NM_010584.3	NM_010584.3:853	Endogenous	mRNA	100	19.68	14.26	9.78	9.2	14.02	6.5	0.265686
Jak1		NM_146145.2	NM_146145.2:4080	Endogenous	mRNA	100	2846.51	2601.16	3151.31	2848.97	3001.34	3338.91	0.412151
Jak2		NM_001048177.1	NM_001048177.1:730	Endogenous	mRNA	100	557.5	475.31	558.85	651.51	518.62	604.03	0.271175
Jak3		NM_010589.5	NM_010589.5:145	Endogenous	mRNA	100	111.5	174.68	180.98	214.72	175.21	233.71	0.136892
Kir3dl1		NM_177749.3	NM_177749.3:942	Endogenous	mRNA	100	13.12	10.69	6.11	9.2	17.52	8.83	0.62056
Kir3dl2		NM_177748.2	NM_177748.2:1519	Endogenous	mRNA	100	6.56	7.13	9.78	6.13	15.77	4.18	0.82646
Kit		NM_001122733.1	NM_001122733.1:4275	Endogenous	mRNA	100	6.56	15.45	14.67	12.27	19.27	9.29	0.752901
Klra1		NM_016659.3	NM_016659.3:105	Endogenous	mRNA	100	32.79	5.94	7.34	6.13	24.53	4.18	0.747923
Klra21		NM_053151.1	NM_053151.1:41	Endogenous	mRNA	100	6.56	9.51	6.11	4.29	8.76	4.18	0.422266
Klra4		NM_010649.3	NM_010649.3:169	Endogenous	mRNA	100	45.91	35.65	79.49	25.77	78.84	34.85	0.749839
Klra5		NM_008463.2	NM_008463.2:174	Endogenous	mRNA	100	26.24	17.82	13.45	11.04	24.53	18.12	0.825474
Klra6		NM_008464.2	NM_008464.2:880	Endogenous	mRNA	100	39.35	29.71	24.46	25.15	59.57	44.61	0.33407
Klra7		NM_001110323.1	NM_001110323.1:250	Endogenous	mRNA	100	157.41	114.08	149.19	102.45	226.02	123.59	0.808505
Klra8		NM_010650.3	NM_010650.3:842	Endogenous	mRNA	100	734.58	345.79	743.5	366.24	895.32	590.56	0.965007
Klrb1		NM_001099918.1	NM_001099918.1:327	Endogenous	mRNA	100	26.24	11.88	12.23	6.75	40.3	10.69	0.842161
Klrc1		NM_001136068.1	NM_001136068.1:68	Endogenous	mRNA	100	1770.87	1865.61	2615.7	2209.12	2351.31	2829.2	0.31007
Klrc2		NM_001098669.1	NM_001098669.1:250	Endogenous	mRNA	100	39.35	59.41	81.93	65.03	110.38	68.3	0.332959
Klrc3		NM_021378.1	NM_021378.1:242	Endogenous	mRNA	100	13.12	10.69	8.56	9.82	19.27	7.9	0.702569
Klrd1		NM_010654.2	NM_010654.2:434	Endogenous	mRNA	100	1606.9	1723.02	2225.6	1923.24	2162.08	2245.15	0.291894
Klrk1		NM_001083322.1	NM_001083322.1:144	Endogenous	mRNA	100	1134.67	1065.89	1319.47	1323.26	1664.49	1518.91	0.0575111
Lair1		NM_001113474.1	NM_001113474.1:1865	Endogenous	mRNA	100	131.18	223.4	221.34	166.25	168.2	139.39	0.34477
Lck		NM_010693.2	NM_010693.2:1180	Endogenous	mRNA	100	2210.31	2912.49	3176.99	4064.88	3328.98	4756.07	0.0631931
Lcp2		NM_010696.3	NM_010696.3:2605	Endogenous	mRNA	100	144.29	173.49	199.33	125.76	208.5	92.46	0.472039
Lef1		NM_010703.3	NM_010703.3:1337	Endogenous	mRNA	100	229.56	211.52	212.78	252.14	240.04	269.49	0.0254319
Lif		NM_008501.2	NM_008501.2:3435	Endogenous	mRNA	100	19.68	28.52	26.9	17.18	63.08	17.19	0.656637
Lilra5		NM_001081239.2	NM_001081239.2:994	Endogenous	mRNA	100	45.91	81.99	66.03	40.49	71.84	39.96	0.4024
Lilra6		NM_011090.2	NM_011090.2:424	Endogenous	mRNA	100	32.79	19.01	48.91	17.18	22.78	13.01	0.154969
Lilrb3		NM_011095.2	NM_011095.2:2040	Endogenous	mRNA	100	131.18	191.31	267.81	124.54	110.38	92.46	0.0971019
Lilrb4		NM_013532.2	NM_013532.2:1262	Endogenous	mRNA	100	655.88	800.91	1054.1	730.65	438.02	642.6	0.183278
Litaf		NM_019980.1	NM_019980.1:1100	Endogenous	mRNA	100	163.97	131.9	141.85	108.58	91.11	97.11	0.0120645
Lta		NM_010735.1	NM_010735.1:1115	Endogenous	mRNA	100	118.06	92.69	51.36	104.29	99.87	114.77	0.395832
Ltb		NM_008518.2	NM_008518.2:163	Endogenous	mRNA	100	2026.67	1595.87	1306.01	2058.82	1950.08	2498.84	0.12126
Ltb4r1		NM_008519.2	NM_008519.2:125	Endogenous	mRNA	100	65.59	62.98	73.37	50.3	57.82	42.28	0.0347319
Ltb4r2		NM_020490.2	NM_020490.2:788	Endogenous	mRNA	100	32.79	27.33	12.23	11.66	35.04	11.15	0.653963
Ltbr		NM_010736.3	NM_010736.3:1962	Endogenous	mRNA	100	19.68	53.47	85.6	50.92	45.55	27.88	0.601724
Ltf		NM_008522.3	NM_008522.3:2545	Endogenous	mRNA	100	45.91	30.9	42.8	9.2	24.53	9.76	0.0201832
Ly86		NM_010745.2	NM_010745.2:725	Endogenous	mRNA	100	688.67	588.2	597.98	529.43	304.86	311.77	0.0390625
Ly96		NM_016923.1	NM_016923.1:368	Endogenous	mRNA	100	59.03	73.67	75.82	53.99	71.84	47.39	0.261552
Maf		NM_001025577.2	NM_001025577.2:43	Endogenous	mRNA	100	52.47	68.92	57.47	82.82	73.59	90.14	0.0298173
Map4k1		NM_008279.2	NM_008279.2:1758	Endogenous	mRNA	100	183.65	128.34	146.74	149.69	127.9	152.87	0.629315
Map4k2		NM_009006.2	NM_009006.2:666	Endogenous	mRNA	100	268.91	253.11	218.89	269.93	262.81	319.21	0.183946
Map4k4		NM_008696.2	NM_008696.2:3425	Endogenous	mRNA	100	255.79	249.54	253.13	231.89	243.54	220.7	0.0384608
Mapk1		NM_011949.3	NM_011949.3:1210	Endogenous	mRNA	100	590.29	405.21	516.05	630.04	551.91	714.15	0.14669
Mapk11		NM_011161.5	NM_011161.5:2107	Endogenous	mRNA	100	45.91	15.45	13.45	9.2	19.27	9.29	0.32521
Mapk14		NM_011951.2	NM_011951.2:1420	Endogenous	mRNA	100	386.97	399.26	473.25	374.22	476.57	358.24	0.73224
Mapkapk2		NM_008551.1	NM_008551.1:1991	Endogenous	mRNA	100	190.2	196.07	216.45	188.95	192.73	199.8	0.454971
Marco		NM_010766.2	NM_010766.2:350	Endogenous	mRNA	100	6.56	14.26	3.67	6.13	15.77	1.86	0.964837
Masp1		NM_008555.2	NM_008555.2:210	Endogenous	mRNA	100	19.68	15.45	9.78	4.91	29.79	6.04	0.879485
Masp2		NM_010767.3	NM_010767.3:363	Endogenous	mRNA	83.33	19.68	8.32	19.57	4.91	15.77	1	0.211442
Mbl2		NM_010776.1	NM_010776.1:525	Endogenous	mRNA	100	19.68	14.26	6.11	6.75	14.02	7.43	0.436584
Mbp		NM_010777.3	NM_010777.3:761	Endogenous	mRNA	100	72.15	58.23	70.93	69.32	85.85	77.6	0.183309
Mif		NM_010798.2	NM_010798.2:373	Endogenous	mRNA	100	216.44	323.21	243.35	306.74	243.54	335.01	0.461847
Mme		NM_008604.3	NM_008604.3:285	Endogenous	mRNA	100	13.12	9.51	4.89	12.88	22.78	7.43	0.365134
Mr1		NM_008209.4	NM_008209.4:1360	Endogenous	mRNA	100	19.68	57.04	50.14	69.32	73.59	60.4	0.103299
Ms4a1		NM_007641.5	NM_007641.5:166	Endogenous	mRNA	100	2006.99	211.52	298.38	74.23	236.53	113.37	0.300123
Msr1		NM_001113326.1	NM_001113326.1:555	Endogenous	mRNA	100	32.79	46.34	67.26	37.42	31.54	20.91	0.165748
Muc1		NM_013605.1	NM_013605.1:1445	Endogenous	mRNA	100	32.79	27.33	14.67	16.56	33.29	12.55	0.645468
Mx1		NM_010846.1	NM_010846.1:2485	Endogenous	mRNA	100	163.97	251.92	280.03	290.17	197.99	302.95	0.54564
Myd88		NM_010851.2	NM_010851.2:1595	Endogenous	mRNA	100	249.23	244.79	261.69	239.25	236.53	237.43	0.0505256
Ncam1		NM_001113204.1	NM_001113204.1:740	Endogenous	mRNA	100	13.12	29.71	36.69	14.11	47.31	19.05	0.980976
Ncf4		NM_008677.2	NM_008677.2:741	Endogenous	mRNA	100	636.2	685.64	662.79	620.22	537.89	653.29	0.195221
Nfatc1		NM_016791.4	NM_016791.4:1570	Endogenous	mRNA	100	163.97	175.87	183.43	161.34	169.95	188.18	0.902713
Nfatc2		NM_001037177.1	NM_001037177.1:1559	Endogenous	mRNA	100	249.23	278.06	276.37	344.16	338.15	373.57	0.00427706
Nfatc3		NM_010901.2	NM_010901.2:2260	Endogenous	mRNA	100	426.32	313.71	332.62	346.61	381.96	414.92	0.586833
Nfil3		NM_017373.3	NM_017373.3:1299	Endogenous	mRNA	100	209.88	247.16	336.29	209.81	248.8	223.03	0.396123
Nfkb1		NM_008689.2	NM_008689.2:2125	Endogenous	mRNA	100	524.7	484.82	502.6	494.46	476.57	525.04	0.784062
Nfkb2		NM_019408.2	NM_019408.2:1150	Endogenous	mRNA	100	511.59	318.46	365.64	405.51	348.67	431.65	0.960945
Nfkbia		NM_010907.2	NM_010907.2:646	Endogenous	mRNA	100	478.79	502.65	550.29	533.11	483.58	597.53	0.520828
Nfkbiz		NM_030612.1	NM_030612.1:1305	Endogenous	mRNA	100	983.82	884.09	999.08	804.88	781.43	773.63	0.0105275
Nod2		NM_145857.2	NM_145857.2:2890	Endogenous	mRNA	100	19.68	14.26	12.23	19.63	21.03	18.59	0.135047
Nos2		NM_010927.3	NM_010927.3:3715	Endogenous	mRNA	100	19.68	45.15	22.01	15.95	49.06	9.76	0.79734
Notch1		NM_008714.2	NM_008714.2:1425	Endogenous	mRNA	100	216.44	257.86	272.7	246.62	290.85	292.72	0.286933
Notch2		NM_010928.1	NM_010928.1:5110	Endogenous	mRNA	100	327.94	305.39	352.18	237.41	290.85	233.25	0.0312515
Nox1		NM_172203.1	NM_172203.1:475	Endogenous	mRNA	100	19.68	9.51	13.45	6.13	15.77	6.97	0.343341
Nox3		NM_198958.2	NM_198958.2:1240	Endogenous	mRNA	100	13.12	8.32	8.56	6.75	10.51	5.11	0.318589
Nox4		NM_015760.4	NM_015760.4:1535	Endogenous	mRNA	100	6.56	9.51	2.45	8.59	12.26	5.11	0.441709
Npc1		NM_008720.2	NM_008720.2:2645	Endogenous	mRNA	100	157.41	169.93	176.09	195.08	189.23	167.27	0.18698
Nt5e		NM_011851.3	NM_011851.3:1600	Endogenous	mRNA	100	111.5	111.7	127.18	124.54	147.18	121.27	0.215474
Pax5		NM_008782.2	NM_008782.2:90	Endogenous	mRNA	100	524.7	89.12	100.27	35.58	120.89	32.99	0.297838
Pdcd1		NM_008798.1	NM_008798.1:1134	Endogenous	mRNA	100	26.24	47.53	62.37	65.64	56.07	66.91	0.187903
Pdcd1lg2		NM_021396.2	NM_021396.2:1870	Endogenous	mRNA	100	45.91	36.84	31.79	37.42	49.06	36.24	0.663483
Pdcd2		NM_008799.2	NM_008799.2:837	Endogenous	mRNA	100	144.29	86.74	67.26	80.98	115.64	67.37	0.696093
Pdgfb		NM_011057.3	NM_011057.3:2325	Endogenous	mRNA	100	98.38	112.89	99.05	82.21	98.12	65.98	0.10983
Pdgfrb		NM_008809.1	NM_008809.1:1185	Endogenous	mRNA	100	6.56	13.07	12.23	2.45	17.52	9.29	0.865836
Pecam1		NM_008816.2	NM_008816.2:1100	Endogenous	mRNA	100	491.91	304.2	259.25	274.84	308.37	303.88	0.479615
Phlpp1		NM_133821.3	NM_133821.3:3246	Endogenous	mRNA	100	118.06	58.23	63.59	68.71	66.58	57.62	0.465158
Phlpp2		NM_001122594.2	NM_001122594.2:7105	Endogenous	mRNA	100	111.5	55.85	70.93	58.89	63.08	54.36	0.286537
Pigr		NM_011082.3	NM_011082.3:585	Endogenous	mRNA	100	13.12	19.01	11.01	9.2	19.27	6.04	0.569816
Pla2g2a		NM_001082531.1	NM_001082531.1:220	Endogenous	mRNA	100	32.79	5.94	8.56	9.2	5.26	5.11	0.345662
Pla2g2e		NM_012044.2	NM_012044.2:224	Endogenous	mRNA	100	39.35	13.07	20.79	12.27	29.79	6.5	0.476892
Plau		NM_008873.2	NM_008873.2:1950	Endogenous	mRNA	100	13.12	45.15	29.35	24.54	31.54	17.66	0.669993
Plaur		NM_011113.3	NM_011113.3:1085	Endogenous	mRNA	100	577.17	387.38	453.68	123.31	187.47	111.51	0.00534448
Pml		NM_008884.2	NM_008884.2:2765	Endogenous	mRNA	100	354.17	238.85	262.91	273.61	311.87	322	0.675268
Pou2f2		NM_001163554.1	NM_001163554.1:2422	Endogenous	mRNA	100	249.23	177.05	178.54	138.03	176.96	138	0.135475
Pparg		NM_011146.1	NM_011146.1:1060	Endogenous	mRNA	100	32.79	22.58	8.56	15.34	29.79	12.08	0.81338
Ppbp		NM_023785.2	NM_023785.2:225	Endogenous	mRNA	100	6.56	8.32	8.56	5.52	19.27	4.65	0.696946
Prdm1		NM_007548.3	NM_007548.3:1440	Endogenous	mRNA	100	118.06	103.38	123.51	116.56	131.41	138.46	0.192033
Prf1		NM_011073.2	NM_011073.2:1350	Endogenous	mRNA	100	327.94	235.28	368.08	227.6	334.65	341.98	0.875331
Prim1		NM_008921.2	NM_008921.2:1166	Endogenous	mRNA	100	91.82	103.38	92.94	114.11	98.12	99.9	0.27035
Prkcd		NM_011103.2	NM_011103.2:1265	Endogenous	mRNA	100	642.76	615.53	743.5	517.16	529.13	458.14	0.0206436
Psmb10		NM_013640.3	NM_013640.3:401	Endogenous	mRNA	100	150.85	142.59	130.85	157.05	126.15	203.05	0.42149
Psmb11		NM_175204.4	NM_175204.4:3953	Endogenous	mRNA	100	19.68	17.82	12.23	6.75	31.54	5.58	0.8344
Psmb5		NM_011186.1	NM_011186.1:334	Endogenous	mRNA	100	308.26	294.7	324.06	350.91	343.41	387.51	0.0324218
Psmb7		NM_011187.1	NM_011187.1:184	Endogenous	mRNA	100	564.06	478.88	476.92	615.31	532.64	582.2	0.134529
Psmb9		NM_013585.2	NM_013585.2:540	Endogenous	mRNA	100	223	306.58	358.3	418.39	336.4	444.66	0.112173
Psmc2		NM_011188.3	NM_011188.3:654	Endogenous	mRNA	100	596.85	568	623.66	682.18	593.96	670.01	0.175287
Psmd7		NM_010817.2	NM_010817.2:1424	Endogenous	mRNA	100	242.68	236.47	236.01	290.17	313.62	296.44	0.00109229
Ptafr		NM_001081211.1	NM_001081211.1:1685	Endogenous	mRNA	100	72.15	148.54	132.07	104.29	59.57	55.29	0.186962
Ptger4		NM_008965.1	NM_008965.1:315	Endogenous	mRNA	100	203.32	203.2	222.56	223.3	275.08	249.51	0.0717026
Ptgs2		NM_011198.3	NM_011198.3:675	Endogenous	mRNA	100	163.97	137.84	194.43	111.65	35.04	50.18	0.0250518
Ptk2		NM_007982.2	NM_007982.2:1060	Endogenous	mRNA	100	13.12	21.39	26.9	19.63	29.79	12.55	0.978157
Ptpn2		NM_001127177.1	NM_001127177.1:160	Endogenous	mRNA	100	373.85	284	313.05	385.88	301.36	392.16	0.411347
Ptpn22		NM_008979.1	NM_008979.1:1203	Endogenous	mRNA	100	1206.82	1254.83	1386.72	1483.99	1468.25	1578.85	0.0235794
Ptpn6		NM_013545.2	NM_013545.2:1691	Endogenous	mRNA	100	1383.9	1176.4	1235.09	1153.33	1065.27	1085.4	0.0715596
Ptprc		NM_011210.3	NM_011210.3:2320	Endogenous	mRNA	100	3758.19	3371.17	3995.08	4056.91	3957.98	4925.66	0.165326
Rae1		NM_175112.5	NM_175112.5:1485	Endogenous	mRNA	100	236.12	294.7	250.69	325.75	282.09	323.85	0.0916113
Rag1		NM_009019.2	NM_009019.2:1945	Endogenous	mRNA	100	6.56	5.94	4.89	6.13	12.26	3.72	0.576107
Rag2		NM_009020.3	NM_009020.3:1318	Endogenous	mRNA	100	13.12	16.64	4.89	6.13	21.03	3.72	0.854714
Rela		NM_009045.4	NM_009045.4:645	Endogenous	mRNA	100	170.53	210.33	238.46	197.54	234.78	245.33	0.47122
Relb		NM_009046.2	NM_009046.2:2013	Endogenous	mRNA	100	334.5	278.06	287.37	377.29	276.83	378.68	0.308316
Rorc		NM_011281.2	NM_011281.2:1687	Endogenous	mRNA	100	104.94	81.99	80.71	76.68	154.18	88.75	0.53159
Runx1		NM_001111021.1	NM_001111021.1:3055	Endogenous	mRNA	100	223	232.9	259.25	296.31	247.05	303.41	0.102138
Runx3		NM_019732.2	NM_019732.2:100	Endogenous	mRNA	100	157.41	160.42	156.53	209.81	217.26	194.22	0.00206874
S100a8		NM_013650.2	NM_013650.2:227	Endogenous	mRNA	100	19709.2	19672.1	23058.2	3121.36	52.56	748.54	0.000180079
S100a9		NM_009114.2	NM_009114.2:112	Endogenous	mRNA	100	19742	21000.6	25527.2	3162.46	45.55	671.41	0.000481149
Sele		NM_011345.2	NM_011345.2:2575	Endogenous	mRNA	100	6.56	14.26	3.67	6.13	5.26	4.65	0.427056
Sell		NM_001164059.1	NM_001164059.1:664	Endogenous	mRNA	100	2446.43	979.15	1129.92	440.47	783.19	507.39	0.120027
Selplg		NM_009151.3	NM_009151.3:2210	Endogenous	mRNA	100	19.68	17.82	11.01	12.27	12.26	6.04	0.149185
Serping1		NM_009776.3	NM_009776.3:1480	Endogenous	mRNA	100	39.35	14.26	18.34	12.27	15.77	11.62	0.243687
Sh2d1a		NM_011364.3	NM_011364.3:250	Endogenous	mRNA	100	478.79	409.96	441.45	622.06	434.52	684.88	0.152809
Sigirr		NM_023059.3	NM_023059.3:800	Endogenous	mRNA	100	223	191.31	141.85	196.93	219.01	222.56	0.332827
Ski		NM_011385.2	NM_011385.2:1210	Endogenous	mRNA	100	183.65	198.44	161.42	183.43	197.99	170.52	0.843782
Slamf1		NM_013730.4	NM_013730.4:95	Endogenous	mRNA	100	144.29	173.49	154.08	202.45	168.2	233.71	0.100638
Slamf7		NM_144539.5	NM_144539.5:750	Endogenous	mRNA	100	465.67	497.89	676.24	582.8	487.08	671.41	0.708988
Smad3		NM_016769.3	NM_016769.3:1845	Endogenous	mRNA	100	314.82	440.85	430.45	373.61	453.79	458.6	0.533322
Smad5		NM_008541.2	NM_008541.2:2630	Endogenous	mRNA	100	98.38	74.86	90.49	78.52	94.61	88.75	0.944731
Socs1		NM_009896.2	NM_009896.2:1020	Endogenous	mRNA	100	249.23	270.93	249.46	298.15	308.37	334.54	0.0117514
Socs3		NM_007707.2	NM_007707.2:585	Endogenous	mRNA	100	144.29	199.63	183.43	99.38	122.65	104.54	0.0200583
Spn		NM_001037810.1	NM_001037810.1:726	Endogenous	mRNA	100	1436.37	1630.33	2059.3	1519.58	1739.83	1906.89	0.953291
Src		NM_001025395.2	NM_001025395.2:968	Endogenous	mRNA	100	32.79	36.84	26.9	45.4	35.04	28.34	0.516169
Stat1		NM_009283.3	NM_009283.3:1590	Endogenous	mRNA	100	878.88	803.28	820.54	1193.82	756.9	1376.27	0.212021
Stat2		NM_019963.1	NM_019963.1:1955	Endogenous	mRNA	100	72.15	87.93	85.6	112.88	84.1	122.2	0.121049
Stat3		NM_213659.2	NM_213659.2:2130	Endogenous	mRNA	100	747.7	653.56	692.14	753.35	641.27	795.93	0.578393
Stat4		NM_011487.4	NM_011487.4:1816	Endogenous	mRNA	100	98.38	169.93	141.85	205.51	234.78	197.47	0.0328681
Stat5a		NM_011488.2	NM_011488.2:1545	Endogenous	mRNA	100	196.76	155.67	180.98	158.28	154.18	167.74	0.232695
Stat5b		NM_011489.3	NM_011489.3:4855	Endogenous	mRNA	100	229.56	319.65	314.27	335.57	303.11	335.01	0.302733
Stat6		NM_009284.2	NM_009284.2:3465	Endogenous	mRNA	100	793.61	708.22	770.4	726.35	786.69	784.78	0.804639
Syk		NM_011518.2	NM_011518.2:3970	Endogenous	mRNA	100	564.06	266.18	359.52	160.12	215.51	138.46	0.0683943
Tagap		NM_145968.2	NM_145968.2:350	Endogenous	mRNA	100	1055.96	961.32	980.73	968.06	1159.89	1023.14	0.469363
Tal1		NM_011527.2	NM_011527.2:2490	Endogenous	mRNA	100	13.12	17.82	15.9	12.88	29.79	6.04	0.935073
Tap1		NM_001161730.1	NM_001161730.1:856	Endogenous	mRNA	100	951.02	1063.52	1120.14	1345.96	963.65	1431.56	0.25477
Tapbp		NM_009318.2	NM_009318.2:2195	Endogenous	mRNA	100	446	394.51	417	523.29	366.19	580.8	0.34206
Tbk1		NM_019786.4	NM_019786.4:440	Endogenous	mRNA	100	295.15	213.89	216.45	198.15	222.52	222.1	0.378339
Tbx21		NM_019507.1	NM_019507.1:625	Endogenous	mRNA	100	203.32	173.49	231.12	179.75	212	237.9	0.774867
Tcf4		NM_013685.1	NM_013685.1:3045	Endogenous	mRNA	100	268.91	131.9	165.09	87.11	127.9	67.37	0.103364
Tcf7		NM_009331.3	NM_009331.3:1810	Endogenous	mRNA	100	1023.17	874.58	758.17	819.6	1009.21	993.87	0.600422
Tfrc		NM_011638.3	NM_011638.3:1930	Endogenous	mRNA	100	236.12	206.76	245.79	236.19	247.05	229.07	0.57279
Tgfb1		NM_011577.1	NM_011577.1:1470	Endogenous	mRNA	100	590.29	469.37	549.06	499.98	541.4	489.27	0.540011
Tgfb2		NM_009367.1	NM_009367.1:1685	Endogenous	mRNA	100	39.35	15.45	9.78	7.98	24.53	10.22	0.523784
Tgfb3		NM_009368.2	NM_009368.2:2410	Endogenous	mRNA	100	13.12	13.07	4.89	15.95	24.53	13.94	0.140821
Tgfbi		NM_009369.4	NM_009369.4:1295	Endogenous	mRNA	100	282.03	467	672.57	303.67	234.78	203.05	0.123857
Tgfbr1		NM_009370.2	NM_009370.2:4425	Endogenous	mRNA	100	360.73	415.9	468.36	381.58	339.91	226.74	0.150546
Tgfbr2		NM_009371.2	NM_009371.2:475	Endogenous	mRNA	100	728.03	783.08	704.37	826.35	791.95	919.99	0.0742196
Thy1		NM_009382.3	NM_009382.3:425	Endogenous	mRNA	100	2059.46	2583.34	2719.64	3557.54	3435.86	4050.74	0.0111901
Tigit		NM_001146325.1	NM_001146325.1:730	Endogenous	mRNA	100	124.62	158.04	128.4	215.33	162.94	215.59	0.040745
Tirap		NM_001177847.1	NM_001177847.1:200	Endogenous	mRNA	100	45.91	27.33	31.79	19.63	28.03	15.33	0.105688
Tlr1		NM_030682.1	NM_030682.1:805	Endogenous	mRNA	100	190.2	92.69	108.83	82.82	78.84	62.73	0.144331
Tlr2		NM_011905.2	NM_011905.2:255	Endogenous	mRNA	100	72.15	111.7	185.87	106.13	78.84	54.36	0.299935
Tlr3		NM_126166.2	NM_126166.2:1165	Endogenous	mRNA	100	39.35	38.03	37.91	39.26	33.29	18.59	0.261279
Tlr4		NM_021297.2	NM_021297.2:2510	Endogenous	mRNA	100	91.82	73.67	96.61	55.83	61.32	35.31	0.0257792
Tlr5		NM_016928.2	NM_016928.2:560	Endogenous	mRNA	100	19.68	23.77	18.34	12.88	12.26	4.18	0.0289193
Tlr8		NM_133212.2	NM_133212.2:110	Endogenous	mRNA	100	45.91	70.11	78.26	44.78	45.55	39.49	0.095751
Tlr9		NM_031178.2	NM_031178.2:1801	Endogenous	mRNA	100	144.29	74.86	100.27	71.78	66.58	34.85	0.105004
Tmem173		NM_028261.1	NM_028261.1:130	Endogenous	mRNA	100	137.73	165.17	174.87	178.52	157.69	167.74	0.528027
Tnf		NM_013693.1	NM_013693.1:1135	Endogenous	mRNA	100	203.32	217.46	195.66	236.19	243.54	233.71	0.0100571
Tnfaip3		NM_009397.2	NM_009397.2:232	Endogenous	mRNA	100	2092.25	2122.28	2336.88	2381.51	2731.51	2743.71	0.0371496
Tnfaip6		NM_009398.2	NM_009398.2:620	Endogenous	mRNA	100	26.24	16.64	15.9	11.04	19.27	3.25	0.214229
Tnfrsf11a		NM_009399.3	NM_009399.3:3870	Endogenous	mRNA	100	19.68	30.9	26.9	25.77	19.27	14.87	0.268439
Tnfrsf13b		NM_021349.1	NM_021349.1:340	Endogenous	mRNA	100	65.59	53.47	50.14	39.88	59.57	37.64	0.271625
Tnfrsf13c		NM_028075.2	NM_028075.2:1170	Endogenous	mRNA	100	131.18	32.08	39.13	14.72	50.81	8.83	0.283925
Tnfrsf14		NM_178931.2	NM_178931.2:625	Endogenous	mRNA	100	163.97	173.49	176.09	242.94	175.21	235.57	0.0983765
Tnfrsf17		NM_011608.1	NM_011608.1:140	Endogenous	mRNA	100	26.24	20.2	17.12	9.2	14.02	6.04	0.0320855
Tnfrsf1b		NM_011610.3	NM_011610.3:3270	Endogenous	mRNA	100	190.2	332.72	355.85	329.44	387.21	363.35	0.285366
Tnfrsf4		NM_011659.2	NM_011659.2:320	Endogenous	mRNA	100	45.91	61.79	42.8	110.43	57.82	89.21	0.0950155
Tnfrsf8		NM_009401.2	NM_009401.2:1275	Endogenous	mRNA	100	6.56	14.26	17.12	7.98	24.53	13.94	0.649083
Tnfrsf9		NM_001077508.1	NM_001077508.1:1590	Endogenous	mRNA	100	6.56	22.58	7.34	9.82	22.78	10.69	0.751262
Tnfsf10		NM_009425.2	NM_009425.2:2055	Endogenous	mRNA	100	124.62	167.55	136.96	228.83	152.43	218.85	0.103848
Tnfsf11		NM_011613.3	NM_011613.3:615	Endogenous	mRNA	100	32.79	38.03	31.79	36.19	31.54	35.78	0.908076
Tnfsf12		NM_011614.3	NM_011614.3:1215	Endogenous	mRNA	100	59.03	46.34	41.58	33.74	54.31	21.84	0.317271
Tnfsf13b		NM_033622.1	NM_033622.1:225	Endogenous	mRNA	100	19.68	24.95	20.79	14.72	17.52	11.62	0.037254
Tnfsf14		NM_019418.2	NM_019418.2:1060	Endogenous	mRNA	100	183.65	173.49	198.1	206.13	217.26	230.46	0.0305022
Tnfsf15		NM_177371.3	NM_177371.3:4695	Endogenous	mRNA	100	32.79	10.69	17.12	9.82	22.78	7.9	0.45239
Tnfsf18		NM_183391.3	NM_183391.3:1445	Endogenous	mRNA	100	13.12	7.13	6.11	7.98	17.52	6.5	0.669432
Tnfsf8		NM_009403.2	NM_009403.2:125	Endogenous	mRNA	100	6.56	19.01	15.9	18.4	15.77	11.62	0.750643
Tollip		NM_023764.3	NM_023764.3:260	Endogenous	mRNA	100	268.91	268.55	304.49	299.99	276.83	303.88	0.426519
Traf1		NM_009421.3	NM_009421.3:1420	Endogenous	mRNA	100	268.91	268.55	202.99	288.95	238.28	319.67	0.333643
Traf2		NM_009422.2	NM_009422.2:262	Endogenous	mRNA	100	78.71	80.8	40.35	61.35	57.82	71.55	0.835826
Traf3		NM_001048206.1	NM_001048206.1:6385	Endogenous	mRNA	100	150.85	115.26	122.29	104.9	126.15	119.88	0.376863
Traf4		NM_009423.4	NM_009423.4:2210	Endogenous	mRNA	100	124.62	59.41	74.59	60.73	87.6	39.03	0.381821
Traf5		NM_011633.1	NM_011633.1:1940	Endogenous	mRNA	100	236.12	124.77	145.52	182.2	178.71	185.39	0.717562
Traf6		NM_009424.2	NM_009424.2:980	Endogenous	mRNA	100	78.71	99.82	96.61	118.4	131.41	114.3	0.0237673
Trem1		NM_021406.3	NM_021406.3:290	Endogenous	mRNA	100	150.85	242.41	236.01	68.71	75.34	43.68	0.00903236
Trem2		NM_031254.2	NM_031254.2:646	Endogenous	mRNA	100	85.26	174.68	132.07	102.45	38.55	45.53	0.105103
Trp53		NM_011640.1	NM_011640.1:1835	Endogenous	mRNA	100	52.47	96.25	90.49	120.85	131.41	106.4	0.0623819
Tslp		NM_021367.1	NM_021367.1:638	Endogenous	mRNA	100	19.68	4.75	6.11	4.91	12.26	1.39	0.525055
Tyk2		NM_018793.2	NM_018793.2:3465	Endogenous	mRNA	100	91.82	95.06	105.17	98.77	84.1	101.76	0.733658
Tyrobp		NM_011662.2	NM_011662.2:130	Endogenous	mRNA	100	951.02	1347.52	1562.81	957.02	1028.48	786.17	0.133054
Ube2l3		NM_009456.2	NM_009456.2:1817	Endogenous	mRNA	100	150.85	173.49	173.65	186.5	150.68	197.01	0.491142
Vcam1		NM_011693.2	NM_011693.2:1440	Endogenous	mRNA	100	26.24	11.88	12.23	8.59	26.28	8.36	0.770115
Vtn		NM_011707.2	NM_011707.2:1385	Endogenous	mRNA	100	19.68	7.13	4.89	8.59	3.5	5.58	0.388073
Xbp1		NM_013842.2	NM_013842.2:825	Endogenous	mRNA	100	347.62	303.01	363.19	299.99	317.13	348.48	0.522324
Xcl1		NM_008510.1	NM_008510.1:103	Endogenous	mRNA	100	446	502.65	624.88	595.07	1033.74	795.47	0.107857
Xcr1		NM_011798.4	NM_011798.4:350	Endogenous	mRNA	100	32.79	80.8	72.15	74.23	36.79	19.51	0.447789
Zap70		NM_009539.2	NM_009539.2:1030	Endogenous	mRNA	100	308.26	344.6	390.09	445.38	413.49	530.16	0.0518961
Zbtb7b		NM_009565.4	NM_009565.4:2178	Endogenous	mRNA	100	170.53	185.37	167.53	148.46	147.18	181.67	0.288267
Zeb1		NM_011546.2	NM_011546.2:4150	Endogenous	mRNA	100	203.32	141.41	150.41	149.69	185.72	163.55	0.956579
Alas1		NM_020559.2	NM_020559.2:1034	Housekeeping	mRNA	100	45.91	47.53	48.91	34.35	29.79	32.52	0.000653077
Eef1g		NM_026007.4	NM_026007.4:338	Housekeeping	mRNA	100	1554.43	1675.48	1691.21	1922.63	1760.85	2031.41	0.041976
G6pdx		NM_008062.2	NM_008062.2:2030	Housekeeping	mRNA	100	144.29	209.14	311.83	156.44	215.51	197.94	0.572754
Gapdh		NM_001001303.1	NM_001001303.1:890	Housekeeping	mRNA	100	3456.48	4169.7	4035.44	4787.55	3519.96	4886.63	0.357239
Gusb		NM_010368.1	NM_010368.1:1735	Housekeeping	mRNA	100	118.06	180.62	215.22	143.55	150.68	93.86	0.279839
Hprt		NM_013556.2	NM_013556.2:30	Housekeeping	mRNA	100	59.03	48.72	30.57	37.42	63.08	37.17	0.986416
Oaz1		NM_008753.4	NM_008753.4:809	Housekeeping	mRNA	100	2079.14	2099.7	2120.44	2575.98	2305.75	2838.03	0.0372145
Polr1b		NM_009086.2	NM_009086.2:2795	Housekeeping	mRNA	100	72.15	48.72	39.13	33.74	52.56	28.81	0.28686
Polr2a		NM_009089.2	NM_009089.2:2220	Housekeeping	mRNA	100	728.03	642.86	741.05	707.95	711.35	801.04	0.451182
Ppia		NM_008907.1	NM_008907.1:390	Housekeeping	mRNA	100	2715.34	2542.93	2649.94	3406.01	2801.6	3582.85	0.0603777
Rpl19		NM_009078.2	NM_009078.2:92	Housekeeping	mRNA	100	14698.2	14177.5	13305.9	16493.3	15378.1	17698.6	0.0347405
Sdha		NM_023281.1	NM_023281.1:250	Housekeeping	mRNA	100	275.47	269.74	280.03	354.59	343.41	377.29	0.00131584
Tbp		NM_013684.3	NM_013684.3:70	Housekeeping	mRNA	100	196.76	148.54	138.18	150.91	138.42	159.37	0.575626
Tubb5		NM_011655.4	NM_011655.4:2260	Housekeeping	mRNA	100	642.76	648.8	655.45	766.23	564.17	676.52	0.750276
NEG_A		ERCC_00096.1	ERCC_00096.1:230	Negative	SYSTEM	83.33	1	8	6	11	10	15	0.0534771
NEG_B		ERCC_00041.1	ERCC_00041.1:440	Negative	SYSTEM	100	2	6	3	10	14	11	0.0092617
NEG_C		ERCC_00019.1	ERCC_00019.1:140	Negative	SYSTEM	100	3	8	11	9	12	13	0.202186
NEG_D		ERCC_00076.1	ERCC_00076.1:355	Negative	SYSTEM	100	2	7	11	7	9	11	0.458628
NEG_E		ERCC_00098.1	ERCC_00098.1:785	Negative	SYSTEM	100	3	16	11	15	16	15	0.233191
NEG_F		ERCC_00126.1	ERCC_00126.1:220	Negative	SYSTEM	100	2	9	12	17	11	9	0.288392
NEG_G		ERCC_00144.1	ERCC_00144.1:15	Negative	SYSTEM	83.33	1	6	4	14	6	6	0.175014
NEG_H		ERCC_00154.1	ERCC_00154.1:115	Negative	SYSTEM	100	2	11	10	15	8	9	0.450372
POS_A		ERCC_00117.1	ERCC_00117.1:385	Positive	SYSTEM	100	7786	34508	27824	33672	39997	29770	0.264393
POS_B		ERCC_00112.1	ERCC_00112.1:695	Positive	SYSTEM	100	3042	13409	11065	13813	16001	12273	0.217302
POS_C		ERCC_00002.1	ERCC_00002.1:850	Positive	SYSTEM	100	851	3733	3205	3541	4300	3259	0.30496
POS_D		ERCC_00092.1	ERCC_00092.1:540	Positive	SYSTEM	100	168	728	649	734	854	666	0.267054
POS_E		ERCC_00035.1	ERCC_00035.1:485	Positive	SYSTEM	100	24	125	92	102	140	103	0.343
POS_F		ERCC_00034.1	ERCC_00034.1:195	Positive	SYSTEM	100	13	65	42	82	76	63	0.104017

## Sheet: Microglia Normalized
Probe Name	Annotation	Accession #	NS Probe ID	Class Name	Analyte Type	% Samples above Threshold	Inhib 1 CD45hi_10.RCC	Inhib 2 CD45hi_11.RCC	Inhib 3 CD45hi_12.RCC	Scramble 1 CD45hi_07.RCC	Scramble 2 CD45hi_08.RCC	Scramble 3 CD45hi_09.RCC
								miR-55 Inhibitor			LNA Scramble		t-test
Abcb10		NM_019552.2	NM_019552.2:1090	Endogenous	mRNA	100	28.03	14.03	10.89	17	16.4	25.52	0.758171
Abcb1a		NM_011076.1	NM_011076.1:2600	Endogenous	mRNA	100	14.01	5.91	8.47	18.89	8.55	25.52	0.209747
Abcf1		NM_013854.1	NM_013854.1:875	Endogenous	mRNA	100	140.14	78.25	55.66	58.56	68.43	25.52	0.226738
Abl1		NM_009594.3	NM_009594.3:4216	Endogenous	mRNA	100	112.11	114.42	108.3	107.67	131.87	25.52	0.510518
Adal		NM_029475.1	NM_029475.1:1202	Endogenous	mRNA	100	14.01	34.69	24.2	26.45	34.93	25.52	0.523202
Ahr		NM_013464.4	NM_013464.4:1327	Endogenous	mRNA	100	28.03	6.64	4.24	9.44	7.13	25.52	0.916707
Aicda		NM_009645.2	NM_009645.2:552	Endogenous	mRNA	100	14.01	4.43	4.24	13.22	7.13	25.52	0.286938
Aire		NM_009646.1	NM_009646.1:656	Endogenous	mRNA	100	14.01	8.12	2.42	9.44	7.84	25.52	0.40641
App		NM_007471.2	NM_007471.2:511	Endogenous	mRNA	100	168.17	315.21	306.16	338.13	292.26	331.71	0.311459
Arhgdib		NM_007486.4	NM_007486.4:280	Endogenous	mRNA	100	910.91	872.54	843.44	819.82	715.68	535.84	0.0954704
Atg16l1		NM_029846.3	NM_029846.3:1250	Endogenous	mRNA	100	154.15	92.27	81.68	111.45	81.26	127.58	0.926089
Atm		NM_007499.1	NM_007499.1:7840	Endogenous	mRNA	100	42.04	17.72	13.92	18.89	22.81	51.03	0.660736
B2m		NM_009735.3	NM_009735.3:177	Endogenous	mRNA	100	8702.71	12730.8	10772.9	17945.5	10851.4	13268.4	0.240293
Batf		NM_016767.2	NM_016767.2:750	Endogenous	mRNA	100	14.01	18.45	15.73	13.22	15.68	25.52	0.628867
Batf3		NM_030060.2	NM_030060.2:345	Endogenous	mRNA	100	28.03	31.74	37.51	39.67	22.1	51.03	0.590458
Bax		NM_007527.3	NM_007527.3:735	Endogenous	mRNA	100	28.03	53.89	56.87	66.11	60.59	51.03	0.270578
Bcap31		NM_012060.4	NM_012060.4:65	Endogenous	mRNA	100	252.25	274.61	242.63	262.57	307.94	229.65	0.698963
Bcl2		NM_009741.3	NM_009741.3:1844	Endogenous	mRNA	100	14.01	19.19	13.92	22.67	12.83	25.52	0.333911
Bcl3		NM_033601.3	NM_033601.3:1620	Endogenous	mRNA	100	28.03	8.12	11.5	18.89	9.98	25.52	0.782862
Bcl6		NM_009744.3	NM_009744.3:185	Endogenous	mRNA	100	14.01	14.76	13.31	17	19.25	25.52	0.0639341
Bid		NM_007544.3	NM_007544.3:1307	Endogenous	mRNA	100	140.14	92.27	98.62	86.89	108.35	102.06	0.528413
Blnk		NM_008528.4	NM_008528.4:1546	Endogenous	mRNA	100	322.32	363.93	378.16	358.91	374.95	306.19	0.776071
Bst1		NM_009763.3	NM_009763.3:542	Endogenous	mRNA	100	14.01	9.6	14.52	15.11	8.55	25.52	0.516437
Bst2		NM_198095.2	NM_198095.2:468	Endogenous	mRNA	100	154.15	222.19	228.1	383.47	199.59	255.16	0.259735
Btk		NM_013482.2	NM_013482.2:2255	Endogenous	mRNA	100	238.24	140.99	151.87	187.01	156.82	127.58	0.602349
Btla		NM_177584.3	NM_177584.3:2050	Endogenous	mRNA	100	14.01	16.98	12.1	13.22	6.42	25.52	0.91053
Btnl1		NM_001111094.1	NM_001111094.1:1740	Endogenous	mRNA	100	28.03	16.24	7.26	24.56	9.27	25.52	0.760665
Btnl2		NM_079835.2	NM_079835.2:300	Endogenous	mRNA	100	28.03	6.64	3.63	18.89	7.13	25.52	0.662375
C1qa		NM_007572.2	NM_007572.2:566	Endogenous	mRNA	100	5269.27	7457.17	6576.3	7478.53	6649.28	5664.6	0.85262
C1qb		NM_009777.2	NM_009777.2:865	Endogenous	mRNA	100	6460.46	9689.45	8098.61	9505.42	8275.25	7297.63	0.818676
C1qbp		NM_007573.2	NM_007573.2:630	Endogenous	mRNA	100	126.13	112.94	119.8	105.78	119.04	25.52	0.286801
C1ra		NM_023143.3	NM_023143.3:1923	Endogenous	mRNA	100	14.01	16.24	11.5	28.33	16.4	25.52	0.0692433
C1s		NM_144938.2	NM_144938.2:2490	Endogenous	mRNA	100	14.01	5.91	6.66	9.44	6.42	25.52	0.488033
C2		NM_013484.2	NM_013484.2:2359	Endogenous	mRNA	100	14.01	19.93	6.66	32.11	10.69	51.03	0.221641
C3		NM_009778.2	NM_009778.2:285	Endogenous	mRNA	100	56.06	42.08	36.91	49.11	19.25	25.52	0.270451
C4a		NM_011413.2	NM_011413.2:56	Endogenous	mRNA	100	154.15	306.35	137.35	527.03	84.11	433.78	0.36255
C4bp		NM_007576.3	NM_007576.3:580	Endogenous	mRNA	100	14.01	14.03	4.84	9.44	3.56	25.52	0.807977
C6		NM_016704.2	NM_016704.2:170	Endogenous	mRNA	100	28.03	10.33	7.87	22.67	7.13	25.52	0.74073
C7		XM_356827.6	XM_356827.6:215	Endogenous	mRNA	100	14.01	8.12	3.63	15.11	7.84	25.52	0.271936
C8a		NM_146148.1	NM_146148.1:1350	Endogenous	mRNA	100	14.01	8.86	3.63	7.56	4.99	25.52	0.616766
C8b		NM_133882.2	NM_133882.2:1200	Endogenous	mRNA	100	14.01	16.98	13.31	15.11	9.27	25.52	0.721737
C8g		NM_027062.1	NM_027062.1:770	Endogenous	mRNA	100	14.01	7.38	1.21	7.56	6.42	25.52	0.478012
C9		NM_013485.1	NM_013485.1:226	Endogenous	mRNA	100	42.04	11.07	3.03	11.33	14.26	25.52	0.900987
Camp		NM_009921.2	NM_009921.2:355	Endogenous	mRNA	100	1429.43	765.5	739.98	134.12	258.76	893.07	0.166867
Card9		NM_001037747.1	NM_001037747.1:1227	Endogenous	mRNA	100	252.25	181.59	195.43	160.56	171.79	153.1	0.0979106
Casp1		NM_009807.2	NM_009807.2:259	Endogenous	mRNA	100	140.14	164.62	162.15	190.79	171.79	204.13	0.052494
Casp2		NM_007610.1	NM_007610.1:2770	Endogenous	mRNA	100	42.04	27.31	21.18	17	20.67	25.52	0.243233
Casp3		NM_009810.2	NM_009810.2:630	Endogenous	mRNA	100	56.06	58.32	38.12	51	69.14	25.52	0.879998
Casp8		NM_009812.2	NM_009812.2:1463	Endogenous	mRNA	100	224.22	250.98	251.1	232.35	263.03	51.03	0.419799
Ccbp2		NM_021609.3	NM_021609.3:1765	Endogenous	mRNA	100	14.01	7.38	5.45	11.33	8.55	25.52	0.350598
Ccl11		NM_011330.3	NM_011330.3:430	Endogenous	mRNA	100	42.04	8.12	5.45	3.78	7.84	25.52	0.672827
Ccl12		NM_011331.2	NM_011331.2:56	Endogenous	mRNA	100	1023.02	1037.89	977.76	1633.98	879.63	1479.94	0.239999
Ccl19		NM_011888.2	NM_011888.2:465	Endogenous	mRNA	100	14.01	16.24	9.08	13.22	5.7	25.52	0.79559
Ccl2		NM_011333.3	NM_011333.3:415	Endogenous	mRNA	100	280.28	530.02	442.9	1018.17	454.07	842.03	0.123881
Ccl20		NM_016960.1	NM_016960.1:120	Endogenous	mRNA	100	56.06	12.55	6.05	18.89	14.26	25.52	0.756288
Ccl22		NM_009137.2	NM_009137.2:1096	Endogenous	mRNA	100	14.01	33.22	21.18	35.89	9.98	25.52	0.920811
Ccl24		NM_019577.4	NM_019577.4:335	Endogenous	mRNA	100	56.06	20.67	18.76	15.11	15.68	51.03	0.801657
Ccl25		NM_009138.3	NM_009138.3:626	Endogenous	mRNA	100	28.03	11.81	6.66	9.44	6.42	25.52	0.854896
Ccl26		NM_001013412.2	NM_001013412.2:140	Endogenous	mRNA	100	14.01	2.95	1.21	9.44	4.28	25.52	0.404794
Ccl3		NM_011337.1	NM_011337.1:60	Endogenous	mRNA	100	1989.99	2507.62	2254.42	2536.92	2062.22	1582	0.576689
Ccl4		NM_013652.1	NM_013652.1:140	Endogenous	mRNA	100	280.28	372.78	306.16	413.69	298.68	561.36	0.26455
Ccl5		NM_013653.1	NM_013653.1:165	Endogenous	mRNA	100	196.2	175.69	216	217.23	64.87	612.39	0.565965
Ccl6		NM_009139.2	NM_009139.2:825	Endogenous	mRNA	100	70.07	70.87	45.38	49.11	49.19	25.52	0.14404
Ccl7		NM_013654.2	NM_013654.2:215	Endogenous	mRNA	100	28.03	14.76	18.76	56.67	17.11	25.52	0.376442
Ccl8		NM_021443.2	NM_021443.2:150	Endogenous	mRNA	100	28.03	11.81	6.66	15.11	11.41	25.52	0.822271
Ccl9		NM_011338.2	NM_011338.2:1125	Endogenous	mRNA	100	476.48	540.35	500.38	428.8	568.84	306.19	0.414128
Ccr10		NM_007721.4	NM_007721.4:1480	Endogenous	mRNA	100	14.01	13.29	6.05	24.56	12.83	25.52	0.109691
Ccr2		NM_009915.2	NM_009915.2:2965	Endogenous	mRNA	100	42.04	47.98	49.61	47.22	29.94	127.58	0.511714
Ccr3		NM_009914.4	NM_009914.4:2290	Endogenous	mRNA	100	14.01	11.07	5.45	17	4.99	25.52	0.430589
Ccr4		NM_009916.2	NM_009916.2:1670	Endogenous	mRNA	100	14.01	7.38	5.45	15.11	7.13	25.52	0.30424
Ccr5		NM_009917.5	NM_009917.5:1340	Endogenous	mRNA	100	392.39	628.94	712.75	789.6	720.67	612.39	0.300079
Ccr6		NM_001190333.1	NM_001190333.1:660	Endogenous	mRNA	100	14.01	17.72	12.1	13.22	12.83	25.52	0.595639
Ccr7		NM_007719.2	NM_007719.2:755	Endogenous	mRNA	100	56.06	31	27.83	32.11	9.98	25.52	0.227974
Ccr8		NM_007720.2	NM_007720.2:426	Endogenous	mRNA	83.33	14.01	9.6	1	1.89	2.85	25.52	0.837652
Ccr9		NM_009913.6	NM_009913.6:820	Endogenous	mRNA	100	14.01	5.91	6.66	1.89	4.28	25.52	0.840674
Ccrl1		NM_145700.2	NM_145700.2:780	Endogenous	mRNA	100	14.01	6.64	4.24	7.56	9.27	25.52	0.416833
Ccrl2		NM_017466.4	NM_017466.4:655	Endogenous	mRNA	100	126.13	158.71	120.41	170.01	130.45	178.61	0.265648
Cd109		NM_153098.3	NM_153098.3:2720	Endogenous	mRNA	100	14.01	9.6	4.84	13.22	11.41	25.52	0.23384
Cd14		NM_009841.3	NM_009841.3:235	Endogenous	mRNA	100	336.34	437.01	423.54	304.13	458.35	204.13	0.393737
Cd160		NM_001163496.1	NM_001163496.1:1403	Endogenous	mRNA	100	28.03	10.33	2.42	3.78	8.55	25.52	0.927199
Cd163		NM_053094.2	NM_053094.2:3225	Endogenous	mRNA	100	28.03	14.03	7.26	18.89	8.55	25.52	0.884797
Cd164		NM_016898.2	NM_016898.2:688	Endogenous	mRNA	100	1023.02	1139.02	1265.16	1023.84	1367.92	1275.81	0.554467
Cd19		NM_009844.2	NM_009844.2:1697	Endogenous	mRNA	100	56.06	22.88	41.14	11.33	10.69	25.52	0.087635
Cd1d1		NM_007639.3	NM_007639.3:1340	Endogenous	mRNA	100	70.07	57.58	58.69	37.78	45.62	51.03	0.0354685
Cd2		NM_013486.2	NM_013486.2:278	Endogenous	mRNA	100	14.01	22.88	20.57	9.44	14.97	51.03	0.675777
Cd209g		NM_027343.3	NM_027343.3:644	Endogenous	mRNA	100	14.01	14.76	7.26	30.22	15.68	25.52	0.0738718
Cd22		NM_001043317.2	NM_001043317.2:865	Endogenous	mRNA	100	28.03	27.31	19.97	37.78	19.25	25.52	0.708997
Cd226		NM_001039149.1	NM_001039149.1:733	Endogenous	mRNA	100	14.01	17.72	15.13	22.67	12.83	51.03	0.314415
Cd244		NM_018729.2	NM_018729.2:262	Endogenous	mRNA	100	28.03	19.93	18.76	32.11	19.96	25.52	0.471659
Cd247		NM_001113391.2	NM_001113391.2:215	Endogenous	mRNA	100	28.03	24.36	15.73	32.11	27.09	76.55	0.234867
Cd24a		NM_009846.2	NM_009846.2:584	Endogenous	mRNA	100	14.01	38.39	45.38	9.44	12.83	25.52	0.19418
Cd27		NM_001042564.1	NM_001042564.1:730	Endogenous	mRNA	100	14.01	16.98	6.66	11.33	7.13	25.52	0.756475
Cd274		NM_021893.2	NM_021893.2:515	Endogenous	mRNA	100	70.07	70.87	42.35	94.45	37.07	25.52	0.726164
Cd28		NM_007642.4	NM_007642.4:3304	Endogenous	mRNA	100	28.03	18.45	7.26	18.89	19.96	51.03	0.376811
Cd34		NM_001111059.1	NM_001111059.1:560	Endogenous	mRNA	100	574.57	693.9	664.95	706.48	684.32	637.91	0.484008
Cd36		NM_007643.3	NM_007643.3:1520	Endogenous	mRNA	100	42.04	19.93	12.71	35.89	12.12	51.03	0.601862
Cd3d		NM_013487.2	NM_013487.2:289	Endogenous	mRNA	100	14.01	17.72	16.94	22.67	12.83	127.58	0.357858
Cd3e		NM_007648.4	NM_007648.4:380	Endogenous	mRNA	100	14.01	16.24	17.55	17	7.84	51.03	0.516934
Cd3eap		NM_145822.2	NM_145822.2:1858	Endogenous	mRNA	100	28.03	24.36	21.18	20.78	24.24	25.52	0.699391
Cd4		NM_013488.2	NM_013488.2:950	Endogenous	mRNA	100	14.01	17.72	15.73	15.11	12.12	25.52	0.696185
Cd40		NM_011611.2	NM_011611.2:1425	Endogenous	mRNA	100	28.03	23.62	11.5	32.11	14.97	25.52	0.677046
Cd40lg		NM_011616.2	NM_011616.2:600	Endogenous	mRNA	100	28.03	10.33	11.5	15.11	10.69	25.52	0.949424
Cd44		NM_009851.2	NM_009851.2:3075	Endogenous	mRNA	100	42.04	39.12	40.54	52.89	20.67	25.52	0.495438
Cd46		NM_010778.3	NM_010778.3:115	Endogenous	mRNA	100	14.01	17.72	6.66	18.89	8.55	25.52	0.457452
Cd48		NM_007649.4	NM_007649.4:30	Endogenous	mRNA	100	280.28	259.84	210.56	281.46	221.69	102.06	0.440301
Cd5		NM_007650.3	NM_007650.3:1395	Endogenous	mRNA	100	14.01	20.67	10.29	28.33	9.27	25.52	0.415785
Cd53		NM_007651.3	NM_007651.3:2300	Endogenous	mRNA	100	112.11	107.04	122.22	100.12	125.46	127.58	0.711262
Cd55		NM_010016.2	NM_010016.2:1058	Endogenous	mRNA	100	28.03	11.07	6.66	18.89	8.55	25.52	0.783654
Cd59b		NM_181858.1	NM_181858.1:310	Endogenous	mRNA	100	14.01	10.33	6.05	9.44	4.28	25.52	0.686656
Cd6		NM_001037801.2	NM_001037801.2:1315	Endogenous	mRNA	100	14.01	7.38	8.47	9.44	5.7	25.52	0.604734
Cd69		NM_001033122.3	NM_001033122.3:91	Endogenous	mRNA	100	28.03	10.33	10.29	17	13.54	25.52	0.738326
Cd7		NM_009854.1	NM_009854.1:234	Endogenous	mRNA	100	14.01	11.81	10.29	9.44	3.56	25.52	0.909694
Cd74		NM_001042605.1	NM_001042605.1:391	Endogenous	mRNA	100	1373.37	2304.62	1815.15	5772.77	931.67	3419.17	0.339166
Cd79a		NM_007655.3	NM_007655.3:1175	Endogenous	mRNA	100	14.01	8.12	6.05	15.11	9.27	25.52	0.244953
Cd79b		NM_008339.2	NM_008339.2:330	Endogenous	mRNA	100	168.17	126.97	120.41	86.89	81.26	51.03	0.0246288
Cd80		NM_009855.2	NM_009855.2:210	Endogenous	mRNA	100	70.07	81.94	64.74	81.23	103.36	25.52	0.930109
Cd81		NM_133655.2	NM_133655.2:575	Endogenous	mRNA	100	3699.7	3859.25	3663.58	3621.2	3708.15	2985.4	0.268375
Cd82		NM_001271430.1	NM_001271430.1:186	Endogenous	mRNA	100	210.21	307.09	297.69	332.46	317.92	357.23	0.122832
Cd83		NM_009856.2	NM_009856.2:1624	Endogenous	mRNA	100	854.86	941.93	914.23	1044.61	1092.77	995.13	0.0211228
Cd86		NM_019388.3	NM_019388.3:251	Endogenous	mRNA	100	280.28	417.81	366.06	481.69	402.04	280.68	0.661845
Cd8a		NM_001081110.2	NM_001081110.2:355	Endogenous	mRNA	100	14.01	11.81	11.5	20.78	7.13	76.55	0.351643
Cd8b1		NM_009858.2	NM_009858.2:1075	Endogenous	mRNA	100	14.01	18.45	10.89	17	13.54	25.52	0.368244
Cd9		NM_007657.3	NM_007657.3:620	Endogenous	mRNA	100	1639.64	2073.57	2046.89	2264.91	2313.14	1913.72	0.265521
Cd96		NM_032465.2	NM_032465.2:34	Endogenous	mRNA	100	14.01	9.6	3.03	9.44	9.27	25.52	0.402112
Cd97		NM_011925.1	NM_011925.1:1975	Endogenous	mRNA	100	14.01	21.41	22.99	18.89	11.41	25.52	0.869406
Cd99		NM_025584.2	NM_025584.2:716	Endogenous	mRNA	100	14.01	34.69	24.81	24.56	23.52	25.52	0.99625
Cdh5		NM_009868.3	NM_009868.3:1615	Endogenous	mRNA	100	14.01	16.24	8.47	15.11	9.98	25.52	0.48224
Cdkn1a		NM_007669.4	NM_007669.4:1670	Endogenous	mRNA	100	84.08	101.87	99.23	166.23	99.08	102.06	0.292012
Ceacam1		NM_001039185.1	NM_001039185.1:294	Endogenous	mRNA	100	56.06	39.12	44.77	52.89	57.03	51.03	0.256017
Cebpb		NM_009883.3	NM_009883.3:1147	Endogenous	mRNA	100	294.29	381.64	382.39	355.13	333.6	331.71	0.697267
Cfb		NM_008198.2	NM_008198.2:1685	Endogenous	mRNA	100	56.06	21.41	9.68	41.56	7.13	51.03	0.8386
Cfd		NM_013459.1	NM_013459.1:526	Endogenous	mRNA	100	14.01	5.17	6.05	13.22	4.99	25.52	0.402668
Cfh		NM_009888.3	NM_009888.3:807	Endogenous	mRNA	100	1303.3	1552.41	1586.44	1547.09	1779.23	1403.39	0.534645
Cfi		NM_007686.2	NM_007686.2:421	Endogenous	mRNA	100	14.01	14.76	5.45	1.89	7.13	25.52	0.989694
Cfp		NM_008823.3	NM_008823.3:1107	Endogenous	mRNA	100	28.03	14.76	17.55	11.33	11.41	25.52	0.552062
Chuk		NM_001162410.1	NM_001162410.1:2240	Endogenous	mRNA	100	154.15	118.11	150.05	158.68	156.11	127.58	0.681481
Ciita		NM_007575.2	NM_007575.2:3988	Endogenous	mRNA	100	28.03	16.98	12.1	34	9.98	25.52	0.65119
Cish		NM_009895.3	NM_009895.3:1541	Endogenous	mRNA	100	14.01	18.45	3.63	26.45	9.27	25.52	0.303067
Clec4a4		NM_001005860.2	NM_001005860.2:722	Endogenous	mRNA	100	14.01	10.33	10.89	1.89	7.13	25.52	0.976231
Clec4e		NM_019948.2	NM_019948.2:685	Endogenous	mRNA	100	42.04	15.5	4.24	11.33	8.55	25.52	0.681888
Clec5a		NM_001038604.1	NM_001038604.1:605	Endogenous	mRNA	100	140.14	219.24	200.27	209.68	243.79	178.61	0.471227
Clu		NM_013492.2	NM_013492.2:354	Endogenous	mRNA	100	42.04	11.07	11.5	26.45	5.7	25.52	0.859797
Cmklr1		NM_008153.3	NM_008153.3:445	Endogenous	mRNA	100	224.22	303.4	260.17	230.46	283.71	306.19	0.751948
Cr2		NM_007758.2	NM_007758.2:1650	Endogenous	mRNA	100	28.03	5.91	4.24	7.56	7.84	25.52	0.929504
Cradd		NM_009950.2	NM_009950.2:1470	Endogenous	mRNA	100	28.03	20.67	26.62	26.45	24.95	25.52	0.827813
Crlf2		NM_001164735.1	NM_001164735.1:1225	Endogenous	mRNA	100	84.08	80.46	114.35	98.23	72.71	25.52	0.313548
Csf1		NM_001113530.1	NM_001113530.1:833	Endogenous	mRNA	100	224.22	225.89	222.05	272.02	191.04	255.16	0.567782
Csf1r		NM_001037859.1	NM_001037859.1:3655	Endogenous	mRNA	100	4442.44	5696.59	5914.37	5445.97	6072.6	4669.46	0.945104
Csf2		NM_009969.4	NM_009969.4:452	Endogenous	mRNA	100	14.01	11.07	3.03	13.22	7.13	25.52	0.402372
Csf2rb		NM_007780.4	NM_007780.4:4185	Endogenous	mRNA	100	126.13	83.42	72.61	73.67	59.16	127.58	0.797662
Csf3r		NM_001252651.1	NM_001252651.1:1294	Endogenous	mRNA	100	490.49	404.53	515.5	511.92	503.26	382.74	0.941252
Ctla4		NM_009843.3	NM_009843.3:1475	Endogenous	mRNA	100	14.01	8.12	11.5	1.89	4.99	25.52	0.959607
Ctnnb1		NM_007614.2	NM_007614.2:2975	Endogenous	mRNA	100	252.25	313.73	306.76	334.35	339.31	306.19	0.17998
Ctsc		NM_009982.2	NM_009982.2:2225	Endogenous	mRNA	100	364.36	578.74	570.56	685.71	645.82	612.39	0.121909
Ctsg		NM_007800.1	NM_007800.1:785	Endogenous	mRNA	100	14.01	14.76	10.89	18.89	12.83	25.52	0.202772
Ctss		NM_021281.2	NM_021281.2:740	Endogenous	mRNA	100	10636.6	15231	12617.7	16574	13360.6	12120.2	0.561026
Cul9		NM_001081335.2	NM_001081335.2:2552	Endogenous	mRNA	100	28.03	31.74	30.86	32.11	42.77	51.03	0.103195
Cx3cl1		NM_009142.3	NM_009142.3:125	Endogenous	mRNA	100	14.01	8.12	7.26	3.78	7.13	25.52	0.75704
Cx3cr1		NM_009987.3	NM_009987.3:2696	Endogenous	mRNA	100	6180.18	6962.59	7488.72	5857.77	8062.83	3776.4	0.491968
Cxcl1		NM_008176.1	NM_008176.1:560	Endogenous	mRNA	100	14.01	12.55	3.03	7.56	6.42	51.03	0.477473
Cxcl10		NM_021274.1	NM_021274.1:115	Endogenous	mRNA	100	28.03	84.89	99.83	226.68	64.87	178.61	0.178997
Cxcl11		NM_019494.1	NM_019494.1:345	Endogenous	mRNA	100	14.01	14.03	10.89	24.56	11.41	25.52	0.182612
Cxcl12		NM_021704.3	NM_021704.3:259	Endogenous	mRNA	100	14.01	9.6	9.68	9.44	9.27	25.52	0.549219
Cxcl13		NM_018866.2	NM_018866.2:551	Endogenous	mRNA	100	14.01	19.19	6.66	18.89	8.55	25.52	0.515694
Cxcl15		NM_011339.2	NM_011339.2:419	Endogenous	mRNA	100	14.01	14.03	6.05	24.56	3.56	25.52	0.441853
Cxcl3		NM_203320.2	NM_203320.2:275	Endogenous	mRNA	100	14.01	4.43	3.63	11.33	8.55	25.52	0.279598
Cxcl9		NM_008599.2	NM_008599.2:40	Endogenous	mRNA	100	42.04	129.92	91.97	234.24	64.87	127.58	0.384452
Cxcr1		NM_178241.4	NM_178241.4:860	Endogenous	mRNA	100	14.01	3.69	3.63	7.56	5.7	25.52	0.464464
Cxcr2		NM_009909.3	NM_009909.3:440	Endogenous	mRNA	100	14.01	15.5	14.52	17	7.84	25.52	0.701582
Cxcr3		NM_009910.2	NM_009910.2:605	Endogenous	mRNA	100	42.04	14.76	17.55	26.45	15.68	76.55	0.513991
Cxcr4		NM_009911.3	NM_009911.3:704	Endogenous	mRNA	100	56.06	32.48	37.51	17	18.53	25.52	0.0469675
Cxcr5		NM_007551.2	NM_007551.2:1648	Endogenous	mRNA	100	14.01	17.72	4.24	9.44	6.42	25.52	0.813622
Cxcr6		NM_030712.4	NM_030712.4:650	Endogenous	mRNA	100	14.01	28.05	20.57	39.67	7.13	76.55	0.37852
Cybb		NM_007807.2	NM_007807.2:1535	Endogenous	mRNA	100	112.11	105.56	114.35	119.01	49.19	153.1	0.912935
Ddx58		NM_172689.3	NM_172689.3:1751	Endogenous	mRNA	100	42.04	118.11	113.14	149.23	116.19	153.1	0.149937
Defb1		NM_007843.3	NM_007843.3:157	Endogenous	mRNA	100	28.03	7.38	7.87	11.33	6.42	25.52	0.999719
Defb14		NM_183026.2	NM_183026.2:128	Endogenous	mRNA	100	14.01	8.12	6.05	17	5.7	25.52	0.343023
Dpp4		NM_001159543.1	NM_001159543.1:1303	Endogenous	mRNA	100	56.06	16.98	18.76	18.89	7.84	25.52	0.391786
Ebi3		NM_015766.2	NM_015766.2:1015	Endogenous	mRNA	100	98.1	156.5	154.89	183.23	164.66	127.58	0.432506
Emr1		NM_010130.1	NM_010130.1:995	Endogenous	mRNA	100	574.57	549.95	585.69	610.15	610.18	459.29	0.85239
Entpd1		NM_009848.3	NM_009848.3:170	Endogenous	mRNA	100	812.81	817.17	919.68	734.82	1021.49	739.97	0.868645
Eomes		NM_010136.2	NM_010136.2:2665	Endogenous	mRNA	100	14.01	14.76	7.87	18.89	12.12	25.52	0.209792
Ets1		NM_001038642.1	NM_001038642.1:740	Endogenous	mRNA	100	196.2	193.41	241.42	166.23	218.84	102.06	0.266526
Fadd		NM_010175.5	NM_010175.5:2641	Endogenous	mRNA	100	70.07	23.62	18.76	30.22	24.24	25.52	0.546609
Fas		NM_007987.2	NM_007987.2:95	Endogenous	mRNA	100	14.01	9.6	1.82	11.33	5.7	25.52	0.454074
Fasl		NM_010177.3	NM_010177.3:645	Endogenous	mRNA	100	14.01	8.86	4.24	15.11	10.69	25.52	0.197257
Fcamr		NM_001170632.1	NM_001170632.1:542	Endogenous	mRNA	100	14.01	16.24	9.68	18.89	9.98	25.52	0.380676
Fcer1a		NM_010184.1	NM_010184.1:114	Endogenous	mRNA	100	28.03	14.03	6.05	17	5.7	25.52	0.996808
Fcer1g		NM_010185.4	NM_010185.4:264	Endogenous	mRNA	100	630.63	504.92	493.12	536.47	508.96	612.39	0.865419
Fcgr1		NM_010186.5	NM_010186.5:185	Endogenous	mRNA	100	560.56	690.21	724.25	884.05	863.24	791	0.0305732
Fcgr2b		NM_001077189.1	NM_001077189.1:1225	Endogenous	mRNA	100	1261.26	1661.66	1659.65	1906	1568.23	1658.55	0.333991
Fcgr3		NM_010188.5	NM_010188.5:1175	Endogenous	mRNA	100	1023.02	1086.61	1048.55	1129.62	1265.27	1148.23	0.0502676
Fcgr4		NM_144559.1	NM_144559.1:608	Endogenous	mRNA	100	294.29	240.65	179.7	392.91	162.53	331.71	0.493717
Fcgrt		NM_010189.3	NM_010189.3:750	Endogenous	mRNA	100	140.14	152.8	125.25	109.56	134.01	153.1	0.655471
Fkbp5		NM_010220.3	NM_010220.3:2125	Endogenous	mRNA	100	42.04	60.53	55.06	60.45	59.16	25.52	0.758966
Fn1		NM_010233.1	NM_010233.1:2627	Endogenous	mRNA	100	14.01	10.33	12.71	11.33	10.69	25.52	0.519606
Folr4		NM_022888.2	NM_022888.2:245	Endogenous	mRNA	100	14.01	6.64	3.03	11.33	4.99	25.52	0.42836
Foxp3		NM_054039.1	NM_054039.1:150	Endogenous	mRNA	100	42.04	7.38	4.24	15.11	8.55	25.52	0.914603
Frmpd4		NM_001033330.2	NM_001033330.2:4690	Endogenous	mRNA	100	14.01	8.86	2.42	5.67	3.56	25.52	0.70517
Fyn		NM_008054.2	NM_008054.2:1030	Endogenous	mRNA	100	14.01	43.55	41.75	66.11	42.06	25.52	0.492156
Gata3		NM_008091.3	NM_008091.3:1943	Endogenous	mRNA	100	14.01	5.17	3.63	7.56	2.85	25.52	0.597046
Gfi1		NM_010278.2	NM_010278.2:1875	Endogenous	mRNA	100	14.01	7.38	1.21	9.44	7.13	25.52	0.39747
Gm10499		XM_003086920.1	XM_003086920.1:898	Endogenous	mRNA	100	14.01	30.27	22.39	45.34	15.68	25.52	0.54032
Gp1bb		NM_010327.2	NM_010327.2:1555	Endogenous	mRNA	100	14.01	18.45	9.68	1.89	9.27	25.52	0.818421
Gpi1		NM_008155.3	NM_008155.3:2675	Endogenous	mRNA	100	14.01	10.33	7.87	18.89	14.26	25.52	0.0768927
Gpr183		NM_183031.2	NM_183031.2:238	Endogenous	mRNA	100	84.08	169.04	191.8	179.45	191.04	51.03	0.895142
Gpr44		NM_009962.2	NM_009962.2:270	Endogenous	mRNA	100	28.03	6.64	5.45	9.44	4.99	25.52	0.995586
Gzma		NM_010370.2	NM_010370.2:188	Endogenous	mRNA	100	14.01	17.72	40.54	17	12.12	102.06	0.552956
Gzmb		NM_013542.2	NM_013542.2:1020	Endogenous	mRNA	100	14.01	11.81	10.89	7.56	2.85	25.52	0.972025
H2-Aa		NM_010378.2	NM_010378.2:450	Endogenous	mRNA	100	616.62	1068.9	879.74	3175.4	370.67	2015.78	0.292229
H2-Ab1		NM_207105.2	NM_207105.2:164	Endogenous	mRNA	100	476.48	734.5	653.46	2002.34	315.78	1148.23	0.339519
H2-DMa		NM_010386.3	NM_010386.3:530	Endogenous	mRNA	100	364.36	463.58	386.63	634.7	392.77	280.68	0.788391
H2-DMb2		NM_010388.4	NM_010388.4:195	Endogenous	mRNA	100	84.08	50.2	50.82	51	62.73	51.03	0.597933
H2-Ea-ps		NM_010381.2	NM_010381.2:735	Endogenous	mRNA	100	14.01	5.17	3.03	11.33	7.13	25.52	0.326775
H2-Eb1		NM_010382.2	NM_010382.2:935	Endogenous	mRNA	100	84.08	199.31	198.46	460.91	84.11	331.71	0.323466
H2-K1		NM_001001892.2	NM_001001892.2:1370	Endogenous	mRNA	100	350.35	479.08	507.64	595.03	384.93	663.42	0.350814
H2-Ob		NM_010389.3	NM_010389.3:1205	Endogenous	mRNA	100	70.07	65.7	56.87	73.67	79.12	102.06	0.0950675
H2-Q10		NM_010391.4	NM_010391.4:890	Endogenous	mRNA	100	14.01	8.86	7.26	17	6.42	25.52	0.346925
H60a		NM_010400.2	NM_010400.2:2020	Endogenous	mRNA	100	28.03	8.12	4.24	20.78	5.7	25.52	0.704224
Hamp		NM_032541.1	NM_032541.1:202	Endogenous	mRNA	100	14.01	9.6	3.03	13.22	7.13	25.52	0.365061
Hc		NM_010406.1	NM_010406.1:1065	Endogenous	mRNA	100	28.03	5.17	2.42	7.56	8.55	25.52	0.850893
Hcst		NM_011827.3	NM_011827.3:166	Endogenous	mRNA	100	14.01	14.03	10.89	24.56	13.54	25.52	0.107647
Hfe		NM_010424.4	NM_010424.4:1505	Endogenous	mRNA	100	224.22	250.25	241.42	221.01	277.29	280.68	0.36927
Hif1a		NM_010431.1	NM_010431.1:2335	Endogenous	mRNA	100	56.06	114.42	109.51	117.12	103.36	102.06	0.503164
Hlx		NM_008250.2	NM_008250.2:1825	Endogenous	mRNA	100	84.08	62.01	49.61	77.45	64.15	102.06	0.346514
Icam1		NM_010493.2	NM_010493.2:2195	Endogenous	mRNA	100	182.18	147.64	146.42	190.79	148.27	153.1	0.780857
Icam2		NM_010494.1	NM_010494.1:375	Endogenous	mRNA	100	14.01	24.36	13.92	30.22	17.11	25.52	0.255485
Icam4		NM_023892.2	NM_023892.2:540	Endogenous	mRNA	100	14.01	26.57	15.13	11.33	12.12	25.52	0.73162
Icam5		NM_008319.2	NM_008319.2:1867	Endogenous	mRNA	100	56.06	2.95	7.87	9.44	8.55	25.52	0.684531
Icos		NM_017480.1	NM_017480.1:142	Endogenous	mRNA	100	14.01	22.88	21.78	39.67	17.11	51.03	0.188733
Icosl		NM_015790.3	NM_015790.3:349	Endogenous	mRNA	100	182.18	238.43	219.63	300.35	250.92	280.68	0.0433531
Ifi204		NM_008329.2	NM_008329.2:1296	Endogenous	mRNA	100	126.13	143.21	88.94	217.23	93.38	204.13	0.286313
Ifi35		NM_027320.4	NM_027320.4:820	Endogenous	mRNA	100	154.15	107.04	102.86	147.34	121.89	51.03	0.682685
Ifih1		NM_027835.2	NM_027835.2:1997	Endogenous	mRNA	100	84.08	113.68	114.96	175.68	113.34	25.52	0.989823
Ifit2		NM_008332.2	NM_008332.2:230	Endogenous	mRNA	100	84.08	89.32	85.31	209.68	76.99	102.06	0.347274
Ifitm1		NM_001112715.1	NM_001112715.1:412	Endogenous	mRNA	100	56.06	22.15	16.94	18.89	14.97	25.52	0.3991
Ifna1		NM_010502.2	NM_010502.2:354	Endogenous	mRNA	100	14.01	18.45	19.36	17	8.55	25.52	0.963751
Ifna2		NM_010503.2	NM_010503.2:89	Endogenous	mRNA	100	14.01	7.38	3.63	11.33	4.99	25.52	0.455091
Ifnar1		NM_010508.1	NM_010508.1:1195	Endogenous	mRNA	100	294.29	179.38	182.12	204.01	158.96	153.1	0.320763
Ifnar2		NM_001110498.1	NM_001110498.1:725	Endogenous	mRNA	100	350.35	304.13	272.27	334.35	328.61	178.61	0.637618
Ifnb1		NM_010510.1	NM_010510.1:335	Endogenous	mRNA	100	42.04	12.55	3.63	18.89	9.27	25.52	0.909677
Ifng		NM_008337.1	NM_008337.1:95	Endogenous	mRNA	100	28.03	9.6	6.66	9.44	4.99	25.52	0.88195
Ifngr1		NM_010511.2	NM_010511.2:985	Endogenous	mRNA	100	1303.3	1367.12	1321.43	1333.63	1663.03	1173.75	0.703036
Ifngr2		NM_008338.3	NM_008338.3:797	Endogenous	mRNA	100	364.36	346.21	323.7	374.02	345.72	357.23	0.377291
Igf2r		NM_010515.1	NM_010515.1:2585	Endogenous	mRNA	100	28.03	7.38	6.05	7.56	4.28	25.52	0.894831
Ikbkap		NM_026079.3	NM_026079.3:38	Endogenous	mRNA	100	70.07	50.93	42.96	51	52.04	25.52	0.374936
Ikbkb		NM_010546.2	NM_010546.2:4280	Endogenous	mRNA	100	56.06	54.63	39.93	41.56	59.16	25.52	0.500947
Ikbke		NM_019777.3	NM_019777.3:2495	Endogenous	mRNA	100	14.01	16.24	12.1	18.89	5.7	51.03	0.457959
Ikbkg		NM_178590.2	NM_178590.2:525	Endogenous	mRNA	100	14.01	39.12	31.46	28.33	33.5	25.52	0.911669
Ikzf1		NM_001025597.1	NM_001025597.1:4420	Endogenous	mRNA	100	224.22	149.11	205.72	153.01	209.57	153.1	0.512421
Ikzf2		NM_011770.4	NM_011770.4:7230	Endogenous	mRNA	100	56.06	30.27	31.46	39.67	25.66	25.52	0.403732
Ikzf3		NM_011771.1	NM_011771.1:675	Endogenous	mRNA	100	28.03	15.5	15.73	11.33	14.26	25.52	0.673501
Ikzf4		NM_011772.2	NM_011772.2:2057	Endogenous	mRNA	100	42.04	10.33	9.68	20.78	14.26	25.52	0.966658
Il10		NM_010548.1	NM_010548.1:985	Endogenous	mRNA	100	28.03	9.6	4.84	9.44	6.42	25.52	0.970478
Il10ra		NM_008348.2	NM_008348.2:75	Endogenous	mRNA	100	714.72	725.64	765.39	719.71	805.5	637.91	0.793456
Il10rb		NM_008349.5	NM_008349.5:465	Endogenous	mRNA	100	448.45	459.89	409.01	447.69	526.07	178.61	0.632338
Il11ra1		NM_010549.3	NM_010549.3:22	Endogenous	mRNA	100	14.01	8.12	2.42	5.67	5.7	25.52	0.608404
Il12a		NM_008351.1	NM_008351.1:355	Endogenous	mRNA	100	28.03	19.19	10.89	18.89	13.54	25.52	0.993379
Il12b		NM_008352.1	NM_008352.1:1045	Endogenous	mRNA	100	14.01	31.74	17.55	41.56	16.4	51.03	0.261785
Il12rb1		NM_008353.2	NM_008353.2:1757	Endogenous	mRNA	100	28.03	11.81	7.26	15.11	12.12	25.52	0.81406
Il12rb2		NM_008354.3	NM_008354.3:1395	Endogenous	mRNA	100	14.01	12.55	10.89	15.11	6.42	25.52	0.597921
Il13		NM_008355.2	NM_008355.2:425	Endogenous	mRNA	100	14.01	24.36	5.45	26.45	23.52	25.52	0.129149
Il13ra1		NM_133990.4	NM_133990.4:845	Endogenous	mRNA	100	490.49	482.77	474.96	574.25	531.77	535.84	0.0105961
Il15		NM_008357.2	NM_008357.2:854	Endogenous	mRNA	100	14.01	19.93	18.76	17	27.09	25.52	0.194412
Il15ra		NM_008358.2	NM_008358.2:800	Endogenous	mRNA	100	28.03	16.24	13.31	18.89	11.41	25.52	0.927656
Il16		NM_010551.3	NM_010551.3:3095	Endogenous	mRNA	100	224.22	149.85	183.94	120.9	177.49	127.58	0.190338
Il17a		NM_010552.3	NM_010552.3:205	Endogenous	mRNA	100	14.01	12.55	9.08	9.44	8.55	51.03	0.473891
Il17b		NM_019508.1	NM_019508.1:346	Endogenous	mRNA	100	14.01	10.33	7.87	15.11	9.27	25.52	0.309982
Il17f		NM_145856.2	NM_145856.2:625	Endogenous	mRNA	100	14.01	7.38	7.87	5.67	7.84	25.52	0.649414
Il17ra		NM_008359.1	NM_008359.1:312	Endogenous	mRNA	100	168.17	177.17	203.9	204.01	176.07	153.1	0.783457
Il17rb		NM_019583.3	NM_019583.3:285	Endogenous	mRNA	100	14.01	8.86	3.63	13.22	9.27	25.52	0.279559
Il17re		NM_001034029.1	NM_001034029.1:130	Endogenous	mRNA	100	28.03	9.6	4.84	9.44	7.84	25.52	0.990883
Il18		NM_008360.1	NM_008360.1:270	Endogenous	mRNA	100	84.08	60.53	66.56	85	96.23	102.06	0.0499784
Il18r1		NM_001161842.1	NM_001161842.1:620	Endogenous	mRNA	100	28.03	23.62	22.99	28.33	9.98	25.52	0.575765
Il18rap		NM_010553.2	NM_010553.2:2055	Endogenous	mRNA	100	28.03	14.76	13.92	15.11	6.42	25.52	0.676497
Il19		NM_001009940.1	NM_001009940.1:464	Endogenous	mRNA	100	14.01	12.55	3.03	13.22	4.28	25.52	0.560158
Il1a		NM_010554.4	NM_010554.4:225	Endogenous	mRNA	100	462.46	722.69	732.72	831.16	788.39	765.49	0.160531
Il1b		NM_008361.3	NM_008361.3:1120	Endogenous	mRNA	100	42.04	48.72	42.35	58.56	38.49	51.03	0.46904
Il1r1		NM_001123382.1	NM_001123382.1:820	Endogenous	mRNA	100	14.01	9.6	6.05	13.22	7.84	25.52	0.379692
Il1r2		NM_010555.4	NM_010555.4:1077	Endogenous	mRNA	100	14.01	11.81	15.73	15.11	8.55	25.52	0.642222
Il1rap		NM_134103.2	NM_134103.2:945	Endogenous	mRNA	100	42.04	33.22	20.57	34	29.94	102.06	0.388659
Il1rl1		NM_001025602.2	NM_001025602.2:815	Endogenous	mRNA	100	70.07	37.65	35.7	32.11	39.92	25.52	0.26811
Il1rl2		NM_133193.3	NM_133193.3:860	Endogenous	mRNA	100	56.06	58.32	53.85	85	67.01	25.52	0.869175
Il1rn		NM_031167.5	NM_031167.5:224	Endogenous	mRNA	100	14.01	16.98	8.47	15.11	9.98	25.52	0.51483
Il2		NM_008366.2	NM_008366.2:485	Endogenous	mRNA	100	14.01	9.6	4.24	11.33	4.99	25.52	0.52441
Il20		NM_021380.1	NM_021380.1:375	Endogenous	mRNA	100	14.01	14.03	5.45	13.22	10.69	25.52	0.380696
Il21		NM_021782.2	NM_021782.2:1762	Endogenous	mRNA	100	14.01	8.12	4.84	17	10.69	25.52	0.159296
Il21r		NM_021887.1	NM_021887.1:619	Endogenous	mRNA	100	42.04	76.03	80.47	39.67	71.28	102.06	0.835132
Il22		NM_016971.1	NM_016971.1:477	Endogenous	mRNA	100	14.01	5.91	1.82	1.89	2.85	25.52	0.755403
Il22ra2		NM_178258.5	NM_178258.5:20	Endogenous	mRNA	100	14.01	16.98	6.05	13.22	13.54	25.52	0.383853
Il23a		NM_031252.1	NM_031252.1:360	Endogenous	mRNA	100	14.01	9.6	6.05	5.67	8.55	25.52	0.637825
Il23r		NM_144548.1	NM_144548.1:690	Endogenous	mRNA	100	28.03	11.07	4.24	15.11	10.69	25.52	0.765377
Il25		NM_080729.2	NM_080729.2:649	Endogenous	mRNA	100	14.01	12.55	7.26	11.33	5.7	25.52	0.665382
Il27		NM_145636.1	NM_145636.1:175	Endogenous	mRNA	100	14.01	17.72	11.5	24.56	15.68	25.52	0.106396
Il27ra		NM_016671.3	NM_016671.3:2320	Endogenous	mRNA	100	56.06	16.98	8.47	22.67	9.27	25.52	0.631982
Il28a		NM_001024673.2	NM_001024673.2:72	Endogenous	mRNA	100	14.01	10.33	6.66	13.22	9.27	25.52	0.347643
Il2ra		NM_008367.2	NM_008367.2:325	Endogenous	mRNA	100	14.01	14.76	10.29	9.44	7.84	25.52	0.840658
Il2rb		NM_008368.3	NM_008368.3:2365	Endogenous	mRNA	100	14.01	36.17	24.81	34	17.11	51.03	0.482279
Il2rg		NM_013563.3	NM_013563.3:1226	Endogenous	mRNA	100	42.04	42.08	21.18	41.56	18.53	25.52	0.537436
Il3		NM_010556.4	NM_010556.4:155	Endogenous	mRNA	100	14.01	5.17	2.42	3.78	7.84	25.52	0.529534
Il33		NM_133775.1	NM_133775.1:1011	Endogenous	mRNA	100	14.01	8.86	9.68	9.44	5.7	25.52	0.689327
Il4		NM_021283.1	NM_021283.1:345	Endogenous	mRNA	100	28.03	6.64	7.26	1.89	6.42	25.52	0.80227
Il4ra		NM_001008700.3	NM_001008700.3:670	Endogenous	mRNA	100	448.45	369.09	391.47	468.47	403.46	255.16	0.706098
Il5		NM_010558.1	NM_010558.1:177	Endogenous	mRNA	100	28.03	5.17	2.42	15.11	2.14	25.52	0.832583
Il6		NM_031168.1	NM_031168.1:40	Endogenous	mRNA	100	42.04	40.6	32.67	54.78	33.5	25.52	0.959018
Il6ra		NM_010559.2	NM_010559.2:2825	Endogenous	mRNA	100	336.34	501.23	474.36	421.25	523.22	255.16	0.708869
Il6st		NM_010560.2	NM_010560.2:2325	Endogenous	mRNA	100	84.08	137.3	158.52	166.23	161.81	76.55	0.833252
Il7		NM_008371.2	NM_008371.2:1055	Endogenous	mRNA	100	28.03	13.29	5.45	17	5.7	25.52	0.958651
Il7r		NM_008372.3	NM_008372.3:1020	Endogenous	mRNA	100	98.1	93.01	111.33	136.01	87.68	127.58	0.363135
Il9		NM_008373.1	NM_008373.1:39	Endogenous	mRNA	100	14.01	14.03	7.26	17	9.27	25.52	0.350576
Ilf3		NM_010561.2	NM_010561.2:1902	Endogenous	mRNA	100	56.06	56.1	68.37	54.78	41.34	51.03	0.124044
Irak1		NM_008363.2	NM_008363.2:951	Endogenous	mRNA	100	70.07	66.44	56.27	43.45	57.03	76.55	0.641991
Irak2		NM_001113553.1	NM_001113553.1:485	Endogenous	mRNA	100	98.1	261.32	279.53	249.35	298.68	382.74	0.234735
Irak3		NM_028679.3	NM_028679.3:921	Endogenous	mRNA	100	56.06	25.1	8.47	28.33	22.81	25.52	0.773425
Irak4		NM_029926.5	NM_029926.5:250	Endogenous	mRNA	100	98.1	126.23	110.72	122.78	120.47	51.03	0.614322
Irf1		NM_008390.1	NM_008390.1:365	Endogenous	mRNA	100	322.32	377.21	375.74	570.48	339.31	433.78	0.267524
Irf3		NM_016849.3	NM_016849.3:1527	Endogenous	mRNA	100	28.03	19.19	8.47	22.67	15.68	25.52	0.690476
Irf4		NM_013674.1	NM_013674.1:1878	Endogenous	mRNA	100	14.01	17.72	15.13	15.11	19.25	25.52	0.2489
Irf5		NM_012057.3	NM_012057.3:1826	Endogenous	mRNA	100	462.46	412.65	488.28	460.91	535.34	484.81	0.277212
Irf7		NM_016850.2	NM_016850.2:705	Endogenous	mRNA	100	56.06	24.36	21.78	35.89	17.11	51.03	0.969006
Irf8		NM_008320.3	NM_008320.3:2274	Endogenous	mRNA	100	322.32	380.17	378.76	406.13	356.42	331.71	0.888423
Irgm1		NM_008326.1	NM_008326.1:27	Endogenous	mRNA	100	322.32	290.85	284.37	400.47	262.32	408.26	0.301798
Itga2b		NM_010575.2	NM_010575.2:461	Endogenous	mRNA	100	14.01	15.5	5.45	11.33	5.7	25.52	0.723991
Itga4		NM_010576.3	NM_010576.3:6600	Endogenous	mRNA	100	42.04	33.96	39.33	22.67	17.82	51.03	0.496606
Itga5		NM_010577.3	NM_010577.3:2446	Endogenous	mRNA	100	28.03	28.05	20.57	18.89	19.25	25.52	0.258664
Itga6		NM_008397.3	NM_008397.3:910	Endogenous	mRNA	100	700.7	824.56	766.6	787.71	899.59	612.39	0.978473
Itgal		NM_008400.2	NM_008400.2:950	Endogenous	mRNA	100	56.06	25.84	33.88	30.22	7.13	102.06	0.805719
Itgam		NM_001082960.1	NM_001082960.1:3025	Endogenous	mRNA	100	784.79	1040.84	1037.06	1086.17	926.68	612.39	0.652548
Itgax		NM_021334.2	NM_021334.2:3773	Endogenous	mRNA	100	70.07	78.99	56.27	122.78	49.19	25.52	0.934813
Itgb1		NM_010578.1	NM_010578.1:1855	Endogenous	mRNA	100	392.39	658.46	674.63	680.04	712.83	739.97	0.218577
Itgb2		NM_008404.4	NM_008404.4:2542	Endogenous	mRNA	100	420.42	397.14	431.4	360.8	372.1	306.19	0.0369574
Itln1		NM_010584.3	NM_010584.3:853	Endogenous	mRNA	100	14.01	9.6	6.05	24.56	4.28	25.52	0.322348
Jak1		NM_146145.2	NM_146145.2:4080	Endogenous	mRNA	100	462.46	398.62	413.25	404.25	429.84	382.74	0.462727
Jak2		NM_001048177.1	NM_001048177.1:730	Endogenous	mRNA	100	28.03	118.11	93.18	115.23	99.8	153.1	0.24047
Jak3		NM_010589.5	NM_010589.5:145	Endogenous	mRNA	100	28.03	65.7	52.64	45.34	58.45	25.52	0.717014
Kir3dl1		NM_177749.3	NM_177749.3:942	Endogenous	mRNA	100	14.01	4.43	1.82	5.67	4.28	25.52	0.550989
Kir3dl2		NM_177748.2	NM_177748.2:1519	Endogenous	mRNA	100	14.01	7.38	6.66	11.33	9.98	25.52	0.318071
Kit		NM_001122733.1	NM_001122733.1:4275	Endogenous	mRNA	100	14.01	11.81	6.05	9.44	4.28	25.52	0.736974
Klra1		NM_016659.3	NM_016659.3:105	Endogenous	mRNA	100	14.01	5.17	5.45	13.22	4.28	25.52	0.418701
Klra21		NM_053151.1	NM_053151.1:41	Endogenous	mRNA	100	14.01	5.17	3.03	15.11	2.85	25.52	0.390125
Klra4		NM_010649.3	NM_010649.3:169	Endogenous	mRNA	100	14.01	8.12	1.21	13.22	4.99	25.52	0.387714
Klra5		NM_008463.2	NM_008463.2:174	Endogenous	mRNA	100	14.01	2.95	2.42	5.67	4.28	25.52	0.531074
Klra6		NM_008464.2	NM_008464.2:880	Endogenous	mRNA	100	14.01	8.12	4.24	15.11	9.98	25.52	0.207677
Klra7		NM_001110323.1	NM_001110323.1:250	Endogenous	mRNA	100	14.01	5.91	3.03	15.11	5.7	25.52	0.303131
Klra8		NM_010650.3	NM_010650.3:842	Endogenous	mRNA	100	42.04	14.76	13.92	5.67	7.84	25.52	0.397962
Klrb1		NM_001099918.1	NM_001099918.1:327	Endogenous	mRNA	100	14.01	7.38	4.24	9.44	3.56	25.52	0.581152
Klrc1		NM_001136068.1	NM_001136068.1:68	Endogenous	mRNA	100	28.03	16.98	25.41	24.56	12.12	25.52	0.641746
Klrc2		NM_001098669.1	NM_001098669.1:250	Endogenous	mRNA	100	56.06	12.55	9.08	30.22	14.26	25.52	0.879282
Klrc3		NM_021378.1	NM_021378.1:242	Endogenous	mRNA	100	14.01	2.95	1.21	13.22	6.42	25.52	0.260968
Klrd1		NM_010654.2	NM_010654.2:434	Endogenous	mRNA	100	28.03	23.62	43.56	43.45	23.52	25.52	0.922537
Klrk1		NM_001083322.1	NM_001083322.1:144	Endogenous	mRNA	100	28.03	17.72	11.5	13.22	9.98	76.55	0.558084
Lair1		NM_001113474.1	NM_001113474.1:1865	Endogenous	mRNA	100	742.74	826.03	776.28	1016.28	822.61	969.62	0.0707904
Lck		NM_010693.2	NM_010693.2:1180	Endogenous	mRNA	100	14.01	24.36	21.18	30.22	10.69	153.1	0.372538
Lcp2		NM_010696.3	NM_010696.3:2605	Endogenous	mRNA	100	70.07	101.87	71.4	153.01	81.98	51.03	0.678912
Lef1		NM_010703.3	NM_010703.3:1337	Endogenous	mRNA	100	14.01	11.07	7.87	17	6.42	25.52	0.410256
Lif		NM_008501.2	NM_008501.2:3435	Endogenous	mRNA	100	14.01	4.43	6.05	13.22	7.13	25.52	0.312092
Lilra5		NM_001081239.2	NM_001081239.2:994	Endogenous	mRNA	100	98.1	70.13	58.08	64.23	70.57	25.52	0.29804
Lilra6		NM_011090.2	NM_011090.2:424	Endogenous	mRNA	100	28.03	7.38	8.47	9.44	4.28	25.52	0.875575
Lilrb3		NM_011095.2	NM_011095.2:2040	Endogenous	mRNA	100	84.08	53.89	50.22	39.67	34.22	25.52	0.061638
Lilrb4		NM_013532.2	NM_013532.2:1262	Endogenous	mRNA	100	154.15	107.78	83.5	109.56	37.07	76.55	0.23894
Litaf		NM_019980.1	NM_019980.1:1100	Endogenous	mRNA	100	154.15	78.99	82.29	103.89	79.12	76.55	0.513792
Lta		NM_010735.1	NM_010735.1:1115	Endogenous	mRNA	100	14.01	11.07	11.5	24.56	12.12	25.52	0.124996
Ltb		NM_008518.2	NM_008518.2:163	Endogenous	mRNA	100	56.06	31.74	41.14	32.11	36.35	76.55	0.752107
Ltb4r1		NM_008519.2	NM_008519.2:125	Endogenous	mRNA	100	14.01	16.98	18.15	22.67	22.1	25.52	0.0122422
Ltb4r2		NM_020490.2	NM_020490.2:788	Endogenous	mRNA	100	28.03	20.67	10.29	28.33	12.83	25.52	0.733313
Ltbr		NM_010736.3	NM_010736.3:1962	Endogenous	mRNA	100	84.08	109.25	119.8	124.67	124.75	76.55	0.834814
Ltf		NM_008522.3	NM_008522.3:2545	Endogenous	mRNA	100	28.03	24.36	21.18	30.22	13.54	25.52	0.8023
Ly86		NM_010745.2	NM_010745.2:725	Endogenous	mRNA	100	2004.01	2798.47	2470.42	3341.63	2435.74	2347.49	0.509404
Ly96		NM_016923.1	NM_016923.1:368	Endogenous	mRNA	100	56.06	114.42	129.48	92.56	146.84	178.61	0.307192
Maf		NM_001025577.2	NM_001025577.2:43	Endogenous	mRNA	100	56.06	117.37	122.83	102.01	140.43	102.06	0.554193
Map4k1		NM_008279.2	NM_008279.2:1758	Endogenous	mRNA	100	28.03	11.81	11.5	22.67	11.41	25.52	0.712361
Map4k2		NM_009006.2	NM_009006.2:666	Endogenous	mRNA	100	42.04	39.12	35.7	47.22	35.64	25.52	0.687478
Map4k4		NM_008696.2	NM_008696.2:3425	Endogenous	mRNA	100	98.1	141.73	155.5	145.45	146.84	178.61	0.284698
Mapk1		NM_011949.3	NM_011949.3:1210	Endogenous	mRNA	100	154.15	129.92	139.77	117.12	140.43	76.55	0.208061
Mapk11		NM_011161.5	NM_011161.5:2107	Endogenous	mRNA	100	14.01	8.12	9.08	3.78	4.99	25.52	0.89475
Mapk14		NM_011951.2	NM_011951.2:1420	Endogenous	mRNA	100	210.21	296.75	312.21	309.8	286.56	331.71	0.349733
Mapkapk2		NM_008551.1	NM_008551.1:1991	Endogenous	mRNA	100	28.03	85.63	79.87	88.78	64.87	51.03	0.870426
Marco		NM_010766.2	NM_010766.2:350	Endogenous	mRNA	100	14.01	5.91	4.24	5.67	4.28	25.52	0.641364
Masp1		NM_008555.2	NM_008555.2:210	Endogenous	mRNA	100	14.01	12.55	10.89	13.22	8.55	25.52	0.558149
Masp2		NM_010767.3	NM_010767.3:363	Endogenous	mRNA	100	14.01	8.12	6.05	9.44	7.13	25.52	0.499739
Mbl2		NM_010776.1	NM_010776.1:525	Endogenous	mRNA	100	14.01	11.07	4.24	11.33	2.85	25.52	0.65674
Mbp		NM_010777.3	NM_010777.3:761	Endogenous	mRNA	100	14.01	23.62	13.92	17	12.12	51.03	0.49314
Mif		NM_010798.2	NM_010798.2:373	Endogenous	mRNA	100	56.06	91.54	87.13	77.45	69.86	25.52	0.353375
Mme		NM_008604.3	NM_008604.3:285	Endogenous	mRNA	100	14.01	12.55	5.45	13.22	7.84	25.52	0.453992
Mr1		NM_008209.4	NM_008209.4:1360	Endogenous	mRNA	100	14.01	53.89	51.43	81.23	49.19	25.52	0.586594
Ms4a1		NM_007641.5	NM_007641.5:166	Endogenous	mRNA	100	14.01	18.45	13.31	3.78	7.84	25.52	0.696717
Msr1		NM_001113326.1	NM_001113326.1:555	Endogenous	mRNA	100	14.01	14.76	7.26	9.44	6.42	25.52	0.794003
Muc1		NM_013605.1	NM_013605.1:1445	Endogenous	mRNA	100	14.01	11.07	4.84	17	8.55	25.52	0.276169
Mx1		NM_010846.1	NM_010846.1:2485	Endogenous	mRNA	100	126.13	93.75	92.57	107.67	70.57	178.61	0.681889
Myd88		NM_010851.2	NM_010851.2:1595	Endogenous	mRNA	100	112.11	132.87	132.51	100.12	118.33	153.1	0.912832
Ncam1		NM_001113204.1	NM_001113204.1:740	Endogenous	mRNA	100	14.01	26.57	24.2	24.56	21.38	25.52	0.611794
Ncf4		NM_008677.2	NM_008677.2:741	Endogenous	mRNA	100	238.24	223.67	252.91	215.35	227.39	127.58	0.213246
Nfatc1		NM_016791.4	NM_016791.4:1570	Endogenous	mRNA	100	84.08	64.22	55.06	68	59.88	25.52	0.345447
Nfatc2		NM_001037177.1	NM_001037177.1:1559	Endogenous	mRNA	100	84.08	96.7	109.51	109.56	104.07	25.52	0.577091
Nfatc3		NM_010901.2	NM_010901.2:2260	Endogenous	mRNA	100	28.03	41.34	44.17	39.67	42.06	51.03	0.349993
Nfil3		NM_017373.3	NM_017373.3:1299	Endogenous	mRNA	100	70.07	36.17	47.19	56.67	32.08	51.03	0.733258
Nfkb1		NM_008689.2	NM_008689.2:2125	Endogenous	mRNA	100	280.28	276.82	254.12	241.79	255.19	178.61	0.144781
Nfkb2		NM_019408.2	NM_019408.2:1150	Endogenous	mRNA	100	140.14	103.35	116.77	107.67	94.81	102.06	0.177854
Nfkbia		NM_010907.2	NM_010907.2:646	Endogenous	mRNA	100	252.25	348.42	375.74	313.57	311.51	255.16	0.488383
Nfkbiz		NM_030612.1	NM_030612.1:1305	Endogenous	mRNA	100	1023.02	713.09	918.47	579.92	727.09	612.39	0.0729987
Nod2		NM_145857.2	NM_145857.2:2890	Endogenous	mRNA	100	28.03	8.12	7.87	17	17.82	25.52	0.492473
Nos2		NM_010927.3	NM_010927.3:3715	Endogenous	mRNA	100	42.04	23.62	13.92	43.45	18.53	25.52	0.823603
Notch1		NM_008714.2	NM_008714.2:1425	Endogenous	mRNA	100	98.1	73.82	69.58	71.78	84.83	76.55	0.787978
Notch2		NM_010928.1	NM_010928.1:5110	Endogenous	mRNA	100	168.17	136.56	150.66	173.79	166.09	127.58	0.824215
Nox1		NM_172203.1	NM_172203.1:475	Endogenous	mRNA	100	14.01	9.6	7.26	13.22	13.54	25.52	0.188373
Nox3		NM_198958.2	NM_198958.2:1240	Endogenous	mRNA	100	14.01	10.33	5.45	9.44	3.56	25.52	0.699589
Nox4		NM_015760.4	NM_015760.4:1535	Endogenous	mRNA	100	14.01	9.6	6.05	17	7.13	25.52	0.313978
Npc1		NM_008720.2	NM_008720.2:2645	Endogenous	mRNA	100	280.28	270.18	263.8	260.68	309.37	255.16	0.848207
Nt5e		NM_011851.3	NM_011851.3:1600	Endogenous	mRNA	100	42.04	11.07	4.84	15.11	9.27	25.52	0.839851
Pax5		NM_008782.2	NM_008782.2:90	Endogenous	mRNA	100	42.04	24.36	18.15	24.56	18.53	25.52	0.516895
Pdcd1		NM_008798.1	NM_008798.1:1134	Endogenous	mRNA	100	42.04	18.45	12.1	20.78	24.24	25.52	0.944462
Pdcd1lg2		NM_021396.2	NM_021396.2:1870	Endogenous	mRNA	100	14.01	8.12	4.24	11.33	4.28	25.52	0.512977
Pdcd2		NM_008799.2	NM_008799.2:837	Endogenous	mRNA	100	42.04	14.03	22.39	24.56	23.52	25.52	0.855141
Pdgfb		NM_011057.3	NM_011057.3:2325	Endogenous	mRNA	100	574.57	442.91	505.22	521.36	536.76	484.81	0.877417
Pdgfrb		NM_008809.1	NM_008809.1:1185	Endogenous	mRNA	100	14.01	7.38	6.05	7.56	5.7	25.52	0.607003
Pecam1		NM_008816.2	NM_008816.2:1100	Endogenous	mRNA	100	70.07	84.15	81.68	77.45	81.26	25.52	0.404449
Phlpp1		NM_133821.3	NM_133821.3:3246	Endogenous	mRNA	100	70.07	27.31	33.28	54.78	47.05	51.03	0.614134
Phlpp2		NM_001122594.2	NM_001122594.2:7105	Endogenous	mRNA	100	70.07	47.98	40.54	34	49.9	25.52	0.223497
Pigr		NM_011082.3	NM_011082.3:585	Endogenous	mRNA	100	14.01	5.91	4.84	11.33	9.27	25.52	0.291976
Pla2g2a		NM_001082531.1	NM_001082531.1:220	Endogenous	mRNA	100	14.01	5.17	1.21	5.67	3.56	25.52	0.579692
Pla2g2e		NM_012044.2	NM_012044.2:224	Endogenous	mRNA	100	42.04	7.38	7.26	20.78	8.55	25.52	0.963792
Plau		NM_008873.2	NM_008873.2:1950	Endogenous	mRNA	100	126.13	176.43	169.41	185.12	166.8	153.1	0.578817
Plaur		NM_011113.3	NM_011113.3:1085	Endogenous	mRNA	100	56.06	70.87	55.66	54.78	54.89	51.03	0.230457
Pml		NM_008884.2	NM_008884.2:2765	Endogenous	mRNA	100	42.04	63.48	54.45	60.45	48.47	102.06	0.383498
Pou2f2		NM_001163554.1	NM_001163554.1:2422	Endogenous	mRNA	100	210.21	215.55	189.38	187.01	189.61	153.1	0.115703
Pparg		NM_011146.1	NM_011146.1:1060	Endogenous	mRNA	100	28.03	9.6	5.45	3.78	7.13	25.52	0.83021
Ppbp		NM_023785.2	NM_023785.2:225	Endogenous	mRNA	100	14.01	10.33	1.82	9.44	7.13	25.52	0.479568
Prdm1		NM_007548.3	NM_007548.3:1440	Endogenous	mRNA	100	42.04	59.79	52.03	52.89	59.16	76.55	0.256046
Prf1		NM_011073.2	NM_011073.2:1350	Endogenous	mRNA	100	14.01	4.43	3.03	13.22	6.42	25.52	0.295593
Prim1		NM_008921.2	NM_008921.2:1166	Endogenous	mRNA	100	42.04	22.15	19.97	51	20.67	25.52	0.730127
Prkcd		NM_011103.2	NM_011103.2:1265	Endogenous	mRNA	100	700.7	671.01	755.1	695.15	739.21	382.74	0.419619
Psmb10		NM_013640.3	NM_013640.3:401	Endogenous	mRNA	100	28.03	29.53	37.51	34	39.92	25.52	0.789769
Psmb11		NM_175204.4	NM_175204.4:3953	Endogenous	mRNA	100	14.01	16.24	6.05	26.45	8.55	25.52	0.287674
Psmb5		NM_011186.1	NM_011186.1:334	Endogenous	mRNA	100	112.11	97.44	99.23	96.34	93.38	127.58	0.82275
Psmb7		NM_011187.1	NM_011187.1:184	Endogenous	mRNA	100	140.14	171.26	161.55	179.45	179.63	153.1	0.362542
Psmb9		NM_013585.2	NM_013585.2:540	Endogenous	mRNA	100	70.07	89.32	64.74	117.12	69.86	51.03	0.836625
Psmc2		NM_011188.3	NM_011188.3:654	Endogenous	mRNA	100	154.15	274.61	263.2	260.68	325.76	178.61	0.692714
Psmd7		NM_010817.2	NM_010817.2:1424	Endogenous	mRNA	100	112.11	134.35	112.54	126.56	136.15	102.06	0.885414
Ptafr		NM_001081211.1	NM_001081211.1:1685	Endogenous	mRNA	100	336.34	322.59	317.05	307.91	345.72	178.61	0.39998
Ptger4		NM_008965.1	NM_008965.1:315	Endogenous	mRNA	100	42.04	28.79	18.76	30.22	11.41	25.52	0.443089
Ptgs2		NM_011198.3	NM_011198.3:675	Endogenous	mRNA	100	14.01	19.19	13.92	9.44	14.97	25.52	0.861285
Ptk2		NM_007982.2	NM_007982.2:1060	Endogenous	mRNA	100	42.04	15.5	13.31	28.33	14.97	25.52	0.949746
Ptpn2		NM_001127177.1	NM_001127177.1:160	Endogenous	mRNA	100	28.03	67.91	74.42	102.01	82.69	76.55	0.138496
Ptpn22		NM_008979.1	NM_008979.1:1203	Endogenous	mRNA	100	14.01	25.1	21.78	28.33	20.67	76.55	0.292513
Ptpn6		NM_013545.2	NM_013545.2:1691	Endogenous	mRNA	100	518.52	499.75	534.87	655.48	575.25	382.74	0.817381
Ptprc		NM_011210.3	NM_011210.3:2320	Endogenous	mRNA	100	364.36	456.2	415.06	451.47	414.87	280.68	0.639189
Rae1		NM_175112.5	NM_175112.5:1485	Endogenous	mRNA	100	98.1	83.42	95.6	103.89	97.66	51.03	0.660698
Rag1		NM_009019.2	NM_009019.2:1945	Endogenous	mRNA	100	14.01	10.33	15.13	11.33	3.56	25.52	0.964359
Rag2		NM_009020.3	NM_009020.3:1318	Endogenous	mRNA	100	14.01	13.29	8.47	11.33	11.41	25.52	0.454125
Rela		NM_009045.4	NM_009045.4:645	Endogenous	mRNA	100	168.17	107.78	107.7	98.23	133.3	51.03	0.340999
Relb		NM_009046.2	NM_009046.2:2013	Endogenous	mRNA	100	98.1	109.25	107.7	134.12	101.22	76.55	0.953665
Rorc		NM_011281.2	NM_011281.2:1687	Endogenous	mRNA	100	14.01	12.55	4.84	15.11	4.99	25.52	0.51079
Runx1		NM_001111021.1	NM_001111021.1:3055	Endogenous	mRNA	100	56.06	148.38	152.47	185.12	178.21	229.65	0.0900972
Runx3		NM_019732.2	NM_019732.2:100	Endogenous	mRNA	100	14.01	7.38	2.42	7.56	6.42	25.52	0.49868
S100a8		NM_013650.2	NM_013650.2:227	Endogenous	mRNA	100	11897.9	6314.46	5896.83	1025.72	1901.12	7144.54	0.160357
S100a9		NM_009114.2	NM_009114.2:112	Endogenous	mRNA	100	10594.6	5941.67	5921.63	1099.4	1675.86	6914.89	0.152968
Sele		NM_011345.2	NM_011345.2:2575	Endogenous	mRNA	100	42.04	7.38	1.82	1.89	8.55	25.52	0.741683
Sell		NM_001164059.1	NM_001164059.1:664	Endogenous	mRNA	100	42.04	35.43	40.54	13.22	9.27	25.52	0.0115653
Selplg		NM_009151.3	NM_009151.3:2210	Endogenous	mRNA	100	14.01	11.07	6.66	5.67	7.13	25.52	0.761001
Serping1		NM_009776.3	NM_009776.3:1480	Endogenous	mRNA	100	42.04	13.29	4.24	18.89	14.97	25.52	0.995976
Sh2d1a		NM_011364.3	NM_011364.3:250	Endogenous	mRNA	100	56.06	9.6	6.05	3.78	2.85	25.52	0.498385
Sigirr		NM_023059.3	NM_023059.3:800	Endogenous	mRNA	100	28.03	12.55	11.5	20.78	7.13	76.55	0.469869
Ski		NM_011385.2	NM_011385.2:1210	Endogenous	mRNA	100	238.24	175.69	219.03	200.23	218.13	102.06	0.407212
Slamf1		NM_013730.4	NM_013730.4:95	Endogenous	mRNA	100	14.01	25.1	18.15	32.11	14.26	25.52	0.471109
Slamf7		NM_144539.5	NM_144539.5:750	Endogenous	mRNA	100	14.01	16.98	16.94	7.56	9.27	76.55	0.541695
Smad3		NM_016769.3	NM_016769.3:1845	Endogenous	mRNA	100	196.2	222.19	267.43	209.68	291.55	76.55	0.614391
Smad5		NM_008541.2	NM_008541.2:2630	Endogenous	mRNA	100	140.14	81.2	88.94	88.78	89.1	76.55	0.381473
Socs1		NM_009896.2	NM_009896.2:1020	Endogenous	mRNA	100	70.07	32.48	47.19	51	38.49	25.52	0.42935
Socs3		NM_007707.2	NM_007707.2:585	Endogenous	mRNA	100	336.34	411.17	370.29	273.9	383.5	229.65	0.20303
Spn		NM_001037810.1	NM_001037810.1:726	Endogenous	mRNA	100	42.04	40.6	39.93	17	10.69	76.55	0.785453
Src		NM_001025395.2	NM_001025395.2:968	Endogenous	mRNA	100	98.1	121.06	89.55	126.56	115.48	102.06	0.373159
Stat1		NM_009283.3	NM_009283.3:1590	Endogenous	mRNA	100	140.14	192.67	211.16	370.24	130.45	306.19	0.306212
Stat2		NM_019963.1	NM_019963.1:1955	Endogenous	mRNA	100	14.01	39.12	29.04	43.45	33.5	25.52	0.491749
Stat3		NM_213659.2	NM_213659.2:2130	Endogenous	mRNA	100	294.29	205.22	235.97	238.01	217.41	357.23	0.639292
Stat4		NM_011487.4	NM_011487.4:1816	Endogenous	mRNA	100	14.01	13.29	7.87	20.78	9.98	25.52	0.231304
Stat5a		NM_011488.2	NM_011488.2:1545	Endogenous	mRNA	100	28.03	45.03	36.91	30.22	24.24	25.52	0.128803
Stat5b		NM_011489.3	NM_011489.3:4855	Endogenous	mRNA	100	56.06	73.82	78.05	113.34	69.86	127.58	0.139428
Stat6		NM_009284.2	NM_009284.2:3465	Endogenous	mRNA	100	210.21	262.06	298.29	306.02	343.58	204.13	0.600877
Syk		NM_011518.2	NM_011518.2:3970	Endogenous	mRNA	100	266.27	197.1	212.98	200.23	257.33	153.1	0.582711
Tagap		NM_145968.2	NM_145968.2:350	Endogenous	mRNA	100	770.77	797.98	744.82	636.59	850.41	765.49	0.766394
Tal1		NM_011527.2	NM_011527.2:2490	Endogenous	mRNA	100	42.04	45.77	62.93	52.89	69.86	25.52	0.957235
Tap1		NM_001161730.1	NM_001161730.1:856	Endogenous	mRNA	100	252.25	270.91	228.71	392.91	186.76	357.23	0.394901
Tapbp		NM_009318.2	NM_009318.2:2195	Endogenous	mRNA	100	224.22	186.76	208.74	238.01	188.19	229.65	0.557667
Tbk1		NM_019786.4	NM_019786.4:440	Endogenous	mRNA	100	112.11	159.45	125.85	115.23	136.15	153.1	0.90119
Tbx21		NM_019507.1	NM_019507.1:625	Endogenous	mRNA	100	28.03	9.6	7.26	3.78	8.55	51.03	0.726287
Tcf4		NM_013685.1	NM_013685.1:3045	Endogenous	mRNA	100	140.14	212.6	219.03	213.46	215.99	127.58	0.904668
Tcf7		NM_009331.3	NM_009331.3:1810	Endogenous	mRNA	100	14.01	19.93	12.1	18.89	12.83	25.52	0.439835
Tfrc		NM_011638.3	NM_011638.3:1930	Endogenous	mRNA	100	56.06	64.22	56.27	60.45	59.88	25.52	0.436802
Tgfb1		NM_011577.1	NM_011577.1:1470	Endogenous	mRNA	100	364.36	404.53	468.91	387.24	475.46	280.68	0.648729
Tgfb2		NM_009367.1	NM_009367.1:1685	Endogenous	mRNA	100	14.01	11.07	5.45	15.11	7.13	25.52	0.384479
Tgfb3		NM_009368.2	NM_009368.2:2410	Endogenous	mRNA	100	14.01	6.64	1.82	17	4.28	25.52	0.318077
Tgfbi		NM_009369.4	NM_009369.4:1295	Endogenous	mRNA	100	28.03	104.08	106.49	96.34	99.8	102.06	0.484472
Tgfbr1		NM_009370.2	NM_009370.2:4425	Endogenous	mRNA	100	2914.92	2820.62	2831.03	2788.16	3334.62	2143.36	0.786376
Tgfbr2		NM_009371.2	NM_009371.2:475	Endogenous	mRNA	100	616.62	736.71	762.97	802.82	787.68	663.42	0.50739
Thy1		NM_009382.3	NM_009382.3:425	Endogenous	mRNA	100	14.01	19.93	20.57	26.45	11.41	76.55	0.370339
Tigit		NM_001146325.1	NM_001146325.1:730	Endogenous	mRNA	100	14.01	14.76	9.08	13.22	6.42	25.52	0.699194
Tirap		NM_001177847.1	NM_001177847.1:200	Endogenous	mRNA	100	70.07	28.79	30.86	35.89	32.08	25.52	0.429852
Tlr1		NM_030682.1	NM_030682.1:805	Endogenous	mRNA	100	70.07	133.61	133.72	170.01	140.43	76.55	0.65942
Tlr2		NM_011905.2	NM_011905.2:255	Endogenous	mRNA	100	182.18	207.43	194.22	239.9	185.34	204.13	0.436702
Tlr3		NM_126166.2	NM_126166.2:1165	Endogenous	mRNA	100	98.1	75.3	84.71	83.12	84.11	76.55	0.533997
Tlr4		NM_021297.2	NM_021297.2:2510	Endogenous	mRNA	100	294.29	276.08	259.57	272.02	275.87	229.65	0.383996
Tlr5		NM_016928.2	NM_016928.2:560	Endogenous	mRNA	100	14.01	23.62	21.18	18.89	18.53	25.52	0.726736
Tlr8		NM_133212.2	NM_133212.2:110	Endogenous	mRNA	100	14.01	15.5	10.89	13.22	10.69	25.52	0.562862
Tlr9		NM_031178.2	NM_031178.2:1801	Endogenous	mRNA	100	168.17	183.07	187.57	192.68	178.92	229.65	0.26927
Tmem173		NM_028261.1	NM_028261.1:130	Endogenous	mRNA	100	14.01	30.27	30.86	43.45	29.94	25.52	0.362627
Tnf		NM_013693.1	NM_013693.1:1135	Endogenous	mRNA	100	336.34	239.17	219.63	249.35	168.23	382.74	0.982066
Tnfaip3		NM_009397.2	NM_009397.2:232	Endogenous	mRNA	100	518.52	411.91	422.93	336.24	475.46	459.29	0.646641
Tnfaip6		NM_009398.2	NM_009398.2:620	Endogenous	mRNA	100	56.06	8.86	4.84	3.78	7.84	25.52	0.573204
Tnfrsf11a		NM_009399.3	NM_009399.3:3870	Endogenous	mRNA	100	70.07	97.44	85.92	100.12	87.68	102.06	0.253997
Tnfrsf13b		NM_021349.1	NM_021349.1:340	Endogenous	mRNA	100	56.06	39.86	28.44	60.45	47.76	51.03	0.260121
Tnfrsf13c		NM_028075.2	NM_028075.2:1170	Endogenous	mRNA	100	14.01	14.03	7.26	20.78	6.42	25.52	0.399821
Tnfrsf14		NM_178931.2	NM_178931.2:625	Endogenous	mRNA	100	112.11	109.99	141.58	160.56	124.03	102.06	0.719668
Tnfrsf17		NM_011608.1	NM_011608.1:140	Endogenous	mRNA	100	56.06	36.17	43.56	51	68.43	25.52	0.835088
Tnfrsf1b		NM_011610.3	NM_011610.3:3270	Endogenous	mRNA	100	210.21	169.78	200.88	168.12	218.13	153.1	0.582106
Tnfrsf4		NM_011659.2	NM_011659.2:320	Endogenous	mRNA	100	14.01	10.33	6.66	15.11	9.27	25.52	0.292728
Tnfrsf8		NM_009401.2	NM_009401.2:1275	Endogenous	mRNA	100	14.01	7.38	3.63	9.44	9.27	25.52	0.358964
Tnfrsf9		NM_001077508.1	NM_001077508.1:1590	Endogenous	mRNA	100	14.01	2.95	3.03	15.11	8.55	25.52	0.189166
Tnfsf10		NM_009425.2	NM_009425.2:2055	Endogenous	mRNA	100	14.01	28.05	20.57	43.45	32.08	25.52	0.125347
Tnfsf11		NM_011613.3	NM_011613.3:615	Endogenous	mRNA	100	14.01	5.17	3.63	9.44	4.99	25.52	0.461644
Tnfsf12		NM_011614.3	NM_011614.3:1215	Endogenous	mRNA	100	84.08	73.82	79.26	56.67	69.14	25.52	0.0979542
Tnfsf13b		NM_033622.1	NM_033622.1:225	Endogenous	mRNA	100	70.07	44.29	29.65	49.11	27.09	25.52	0.372677
Tnfsf14		NM_019418.2	NM_019418.2:1060	Endogenous	mRNA	100	56.06	12.55	7.26	17	5.7	25.52	0.606063
Tnfsf15		NM_177371.3	NM_177371.3:4695	Endogenous	mRNA	100	14.01	9.6	7.26	22.67	6.42	25.52	0.275445
Tnfsf18		NM_183391.3	NM_183391.3:1445	Endogenous	mRNA	100	14.01	5.17	3.63	5.67	4.99	25.52	0.58286
Tnfsf8		NM_009403.2	NM_009403.2:125	Endogenous	mRNA	100	14.01	8.12	10.89	17	12.12	25.52	0.166669
Tollip		NM_023764.3	NM_023764.3:260	Endogenous	mRNA	100	140.14	121.8	124.64	166.23	136.15	76.55	0.929196
Traf1		NM_009421.3	NM_009421.3:1420	Endogenous	mRNA	100	14.01	7.38	7.87	9.44	4.99	25.52	0.617414
Traf2		NM_009422.2	NM_009422.2:262	Endogenous	mRNA	100	14.01	25.1	26.62	17	31.36	25.52	0.661762
Traf3		NM_001048206.1	NM_001048206.1:6385	Endogenous	mRNA	100	42.04	45.03	43.56	69.89	38.49	25.52	0.938156
Traf4		NM_009423.4	NM_009423.4:2210	Endogenous	mRNA	100	14.01	17.72	11.5	24.56	10.69	25.52	0.317253
Traf5		NM_011633.1	NM_011633.1:1940	Endogenous	mRNA	100	140.14	87.84	94.39	77.45	104.07	76.55	0.317092
Traf6		NM_009424.2	NM_009424.2:980	Endogenous	mRNA	100	42.04	46.51	41.14	43.45	45.62	25.52	0.487072
Trem1		NM_021406.3	NM_021406.3:290	Endogenous	mRNA	100	42.04	20.67	25.41	11.33	12.83	25.52	0.17967
Trem2		NM_031254.2	NM_031254.2:646	Endogenous	mRNA	100	980.98	1344.24	1248.83	1042.73	1484.11	765.49	0.710799
Trp53		NM_011640.1	NM_011640.1:1835	Endogenous	mRNA	100	42.04	40.6	51.43	34	43.48	25.52	0.170145
Tslp		NM_021367.1	NM_021367.1:638	Endogenous	mRNA	100	14.01	7.38	4.84	11.33	4.99	25.52	0.478068
Tyk2		NM_018793.2	NM_018793.2:3465	Endogenous	mRNA	100	14.01	35.43	27.23	34	21.38	25.52	0.855502
Tyrobp		NM_011662.2	NM_011662.2:130	Endogenous	mRNA	100	1653.65	1872.04	1702.01	1856.88	1892.57	1633.04	0.648267
Ube2l3		NM_009456.2	NM_009456.2:1817	Endogenous	mRNA	100	42.04	112.2	90.76	103.89	106.21	25.52	0.930492
Vcam1		NM_011693.2	NM_011693.2:1440	Endogenous	mRNA	100	14.01	16.98	18.15	34	19.96	25.52	0.0766723
Vtn		NM_011707.2	NM_011707.2:1385	Endogenous	mRNA	100	14.01	12.55	5.45	7.56	5.7	25.52	0.75836
Xbp1		NM_013842.2	NM_013842.2:825	Endogenous	mRNA	100	294.29	276.82	309.79	290.91	314.36	229.65	0.600467
Xcl1		NM_008510.1	NM_008510.1:103	Endogenous	mRNA	100	14.01	16.98	12.1	24.56	6.42	25.52	0.521717
Xcr1		NM_011798.4	NM_011798.4:350	Endogenous	mRNA	100	14.01	5.91	4.24	3.78	7.84	25.52	0.586452
Zap70		NM_009539.2	NM_009539.2:1030	Endogenous	mRNA	100	14.01	15.5	10.89	5.67	4.28	25.52	0.825757
Zbtb7b		NM_009565.4	NM_009565.4:2178	Endogenous	mRNA	100	28.03	47.24	54.45	41.56	49.9	76.55	0.387434
Zeb1		NM_011546.2	NM_011546.2:4150	Endogenous	mRNA	100	70.07	59.06	73.82	71.78	73.42	25.52	0.546154
Alas1		NM_020559.2	NM_020559.2:1034	Housekeeping	mRNA	100	28.03	35.43	41.75	34	37.78	25.52	0.649264
Eef1g		NM_026007.4	NM_026007.4:338	Housekeeping	mRNA	100	238.24	250.25	247.47	326.8	226.68	153.1	0.855594
G6pdx		NM_008062.2	NM_008062.2:2030	Housekeeping	mRNA	100	70.07	84.15	87.13	66.11	94.81	153.1	0.406327
Gapdh		NM_001001303.1	NM_001001303.1:890	Housekeeping	mRNA	100	1275.28	1513.28	1441.84	1227.85	1221.79	1046.16	0.0568257
Gusb		NM_010368.1	NM_010368.1:1735	Housekeeping	mRNA	100	252.25	392.72	311	357.02	345.01	484.81	0.272276
Hprt		NM_013556.2	NM_013556.2:30	Housekeeping	mRNA	100	70.07	20.67	27.83	28.33	29.23	25.52	0.486621
Oaz1		NM_008753.4	NM_008753.4:809	Housekeeping	mRNA	100	392.39	417.08	409.62	440.14	426.99	433.78	0.029637
Polr1b		NM_009086.2	NM_009086.2:2795	Housekeeping	mRNA	100	28.03	27.31	24.2	20.78	22.81	25.52	0.126729
Polr2a		NM_009089.2	NM_009089.2:2220	Housekeeping	mRNA	100	252.25	161.66	171.23	145.45	156.82	204.13	0.481883
Ppia		NM_008907.1	NM_008907.1:390	Housekeeping	mRNA	100	644.65	640.01	653.46	617.7	633.71	459.29	0.245881
Rpl19		NM_009078.2	NM_009078.2:92	Housekeeping	mRNA	100	1639.64	2273.62	1934.35	2351.8	1867.62	2551.62	0.323305
Sdha		NM_023281.1	NM_023281.1:250	Housekeeping	mRNA	100	168.17	93.75	98.02	119.01	121.89	102.06	0.831375
Tbp		NM_013684.3	NM_013684.3:70	Housekeeping	mRNA	100	28.03	64.96	59.29	58.56	68.43	76.55	0.246743
Tubb5		NM_011655.4	NM_011655.4:2260	Housekeeping	mRNA	100	140.14	136.56	145.82	166.23	135.44	127.58	0.861913
NEG_A		ERCC_00096.1	ERCC_00096.1:230	Negative	SYSTEM	83.33	4	16	8	10	15	1	0.907798
NEG_B		ERCC_00041.1	ERCC_00041.1:440	Negative	SYSTEM	66.67	1	16	5	11	18	1	0.709597
NEG_C		ERCC_00019.1	ERCC_00019.1:140	Negative	SYSTEM	66.67	1	16	9	7	14	1	0.827565
NEG_D		ERCC_00076.1	ERCC_00076.1:355	Negative	SYSTEM	83.33	3	9	6	6	12	1	0.931079
NEG_E		ERCC_00098.1	ERCC_00098.1:785	Negative	SYSTEM	66.67	1	18	5	9	21	1	0.778445
NEG_F		ERCC_00126.1	ERCC_00126.1:220	Negative	SYSTEM	83.33	2	21	7	11	12	1	0.779652
NEG_G		ERCC_00144.1	ERCC_00144.1:15	Negative	SYSTEM	83.33	3	11	3	9	10	1	0.810356
NEG_H		ERCC_00154.1	ERCC_00154.1:115	Negative	SYSTEM	66.67	1	14	4	4	7	1	0.61578
POS_A		ERCC_00117.1	ERCC_00117.1:385	Positive	SYSTEM	100	3420	40794	27753	21894	35864	431	0.775285
POS_B		ERCC_00112.1	ERCC_00112.1:695	Positive	SYSTEM	100	1379	16128	10569	9003	15149	166	0.847709
POS_C		ERCC_00002.1	ERCC_00002.1:850	Positive	SYSTEM	100	432	4399	2838	2548	3966	54	0.832333
POS_D		ERCC_00092.1	ERCC_00092.1:540	Positive	SYSTEM	100	65	820	595	398	728	5	0.72331
POS_E		ERCC_00035.1	ERCC_00035.1:485	Positive	SYSTEM	83.33	12	126	92	81	129	1	0.905978
POS_F		ERCC_00034.1	ERCC_00034.1:195	Positive	SYSTEM	83.33	7	87	57	39	52	1	0.51979
